# Supplementary material for: Hybridization and Polyploidy Shaped the Evolutionary History of a Complex of Cryptic Species in European Woodrushes (Luzula sect. Luzula)
Source: Syst Biol. 2025 Sep 25;75(3):493–516. doi: 10.1093/sysbio/syaf065 (PMC13048012; doi:10.1093/sysbio/syaf065)
Supplement: syaf065_Supplemental_Files [file syaf065_supplemental_files.zip]

Archive with 3 entries (3 files):
- Supplementary_Figures.pdf
- Supplementary_Results.pdf
- Supplementary_Tables.xlsx
