# Supplementary material for: Hybridization and Polyploidy Shaped the Evolutionary History of a Complex of Cryptic Species in European Woodrushes (Luzula sect. Luzula)
Source: Syst Biol. 2025 Sep 25;75(3):493–516. doi: 10.1093/sysbio/syaf065 (PMC13048012; doi:10.1093/sysbio/syaf065)
Supplement: syaf065_Supplemental_Files [file syaf065_supplemental_files.zip › Supplementary_Tables.xlsx]

## Sheet: Table S1
Hybridization and Polyploidy shaped the Evolutionary History of a Complex of Cryptic Species in European Woodrushes (Luzula sect. Luzula)
Valentin Heimer, Pau Carnicero, Carolina Carrizo García, Andreas Hilpold, Jasna Dolenc Koce, J. Luis Leal, Mingai Li, Claudio Varotto, Peter Schönswetter, Božo Frajman
Supplementary Table S1. Luzula sect. Luzula accessions included in this study with corresponding relative genome size (RGS), coefficients of variation (CV) of sample and standard (Bellis perennis) peaks during flow cytometry, and inferred ploidy. Samples included in specific analyses of RADseq and plastid data are indicated in the respective columns and GenBank accession numbers for both plastid …
Population ID	Individual ID	Lab ID	Collector	Locality	Latitude	Longitude	Elevation	Date	Species	Species abbreviation	Ploidy	RGS	CV (sample)	CV (standard)	clean RADseq dataset	Plastid	SNAPP	STRUCTURE subset	Genomic Polarization	Chromosome_count	GenBank accession numer plastid region V1	GenBank accession numer plastid region V5
1	Lalp_1_01	Lalp_20221_01	J. Geurden	Italy: Lombardia	46.4682	9.37973	2157	2022-07-21	Luzula alpina Hoppe	ALP	4	0.515	6.57	3.457	1
1	Lalp_1_02	Lalp_20221_02	J. Geurden	Italy: Lombardia	46.4677	9.38009	2158	2022-07-21	Luzula alpina Hoppe	ALP	4	0.535	6.13	3.695	1
1	Lalp_1_03	Lalp_20221_03	J. Geurden	Italy: Lombardia	46.4677	9.38004	2157	2022-07-21	Luzula alpina Hoppe	ALP	4	0.528	7.28	3.905	1	1					PV863572	PV864297
1	Lalp_1_04	Lalp_20221_04	J. Geurden	Italy: Lombardia	46.4769	9.3694	2124	2022-07-21	Luzula alpina Hoppe	ALP	4	0.53	6.53	3.481	1	1					PV863573	PV864298
1	Lalp_1_05	Lalp_20221_05	J. Geurden	Italy: Lombardia	46.4756	9.36049	2046	2022-07-21	Luzula alpina Hoppe	ALP	4	0.531	5.72	4.195	1
1	Lalp_1_06	Lalp_20221_06	J. Geurden	Italy: Lombardia	46.4774	9.35287	1916	2022-07-21	Luzula alpina Hoppe	ALP	4	0.528	5.643	2.773	1	1					PV863574	PV864299
100	Lalp_100_01	Lalp_21401_01	D. Baumgartner, F. Faltner	Austria: Tirol	46.9178	12.669	1760	2022-07-28	Luzula alpina Hoppe	ALP	4	0.545	1.64	1.74	1
100	Lalp_100_02	Lalp_21401_02	D. Baumgartner, F. Faltner	Austria: Tirol	46.9175	12.669	1764	2022-07-28	Luzula alpina Hoppe	ALP	4	0.547	2.33	2.25	1	1					PV863664	PV864389
100	Lalp_100_03	Lalp_21401_03	D. Baumgartner, F. Faltner	Austria: Tirol	46.9226	12.6996	2220	2022-07-29	Luzula alpina Hoppe	ALP	4	0.565	1.26	1.621	1
100	Lalp_100_04	Lalp_21401_04	D. Baumgartner, F. Faltner	Austria: Tirol	46.9221	12.6998	2238	2022-07-29	Luzula alpina Hoppe	ALP	4	0.568	5.144	2.043	1	1					PV863665	PV864390
100	Lalp_100_05	Lalp_21401_06	D. Baumgartner, F. Faltner	Austria: Tirol	46.9216	12.7003	2262	2022-07-29	Luzula alpina Hoppe	ALP	4	0.57	1.19	2.475	1
102	Lalp_102_01	Lalp_21421_05	Š. Pungaršek	Austria: Kärnten	47.0695	12.7693	2147	2018-08-09	Luzula alpina Hoppe	ALP	4	0.579	3.652	4.21	1	1					PV863671	PV864396
102	Lalp_102_02	Lalp_21421_06	Š. Pungaršek	Austria: Kärnten	47.0695	12.7694	2156	2018-08-09	Luzula alpina Hoppe	ALP	4	0.559	3.594	3.244	1	1					PV863672	PV864397
103	Lalp_103_01	Lalp_21433_01	J. Czogalla, V. Heimer	Germany: Bayern	47.604	12.8083	1825	2022-08-21	Luzula alpina Hoppe	ALP	4	0.552	3.067	3.342	1	1					PV863673	PV864398
103	Lalp_103_02	Lalp_21433_02	J. Czogalla, V. Heimer	Germany: Bayern	47.6038	12.8082	1822	2022-08-21	Luzula alpina Hoppe	ALP	4	0.552	2.706	2.299	1
103	Lalp_103_03	Lalp_21433_03	J. Czogalla, V. Heimer	Germany: Bayern	47.6035	12.8084	1817	2022-08-21	Luzula alpina Hoppe	ALP	4	0.552	1.793	1.338	1
103	Lalp_103_04	Lalp_21433_04	J. Czogalla, V. Heimer	Germany: Bayern	47.6022	12.8123	1675	2022-08-21	Luzula alpina Hoppe	ALP	4	0.551	1.831	2.474	1	1					PV863674	PV864399
103	Lalp_103_05	Lalp_21433_05	J. Czogalla, V. Heimer	Germany: Bayern	47.6022	12.8123	1671	2022-08-21	Luzula alpina Hoppe	ALP	4	0.546	2.511	2.645	1
104	Lalp_104_01	Lalp_21441_01	S. Kleiner, F. Faltner	Austria: Salzburg	47.1427	12.8722	1841	2022-08-05	Luzula alpina Hoppe	ALP	4	0.545	1.87	1.469	1	1					PV863675	PV864400
104	Lalp_104_02	Lalp_21441_02	S. Kleiner, F. Faltner	Austria: Salzburg	47.143	12.8723	1851	2022-08-05	Luzula alpina Hoppe	ALP	4	0.547	1.7	1.554	1	1					PV863676	PV864401
104	Lalp_104_03	Lalp_21441_03	S. Kleiner, F. Faltner	Austria: Salzburg	47.1429	12.8727	1844	2022-08-05	Luzula alpina Hoppe	ALP	4	0.546	2.2	1.815	1	1		1		12AL+24BL	PV863677	PV864402
104	Lalp_104_04	Lalp_21441_04	S. Kleiner, F. Faltner	Austria: Salzburg	47.143	12.8723	1851	2022-08-05	Luzula alpina Hoppe	ALP	4	0.543	1.95	1.837	1
104	Lalp_104_05	Lalp_21441_05	S. Kleiner, F. Faltner	Austria: Salzburg	47.1431	12.8721	1851	2022-08-05	Luzula alpina Hoppe	ALP	4	0.548	2.33	1.938	1
104	Lalp_104_06	Lalp_21441_06	S. Kleiner, F. Faltner	Austria: Salzburg	47.1426	12.8722	1845	2022-08-05	Luzula alpina Hoppe	ALP	4	0.543	1.94	1.456	1
104	Lalp_104_07	Lalp_21441_07	S. Kleiner, F. Faltner	Austria: Salzburg	47.147	12.8688	1976	2022-08-05	Luzula alpina Hoppe	ALP	4	0.544	2.7	1.6	1	1					PV863678	PV864403
104	Lalp_104_08	Lalp_21441_08	S. Kleiner, F. Faltner	Austria: Salzburg	47.1471	12.8686	1983	2022-08-05	Luzula alpina Hoppe	ALP	4	0.557	1.73	1.76	1
108	Lalp_108_01	Lalp_21481_01	D. Baumgartner, F. Faltner	Austria: Kärnten	46.6169	12.9843	1812	2022-07-27	Luzula alpina Hoppe	ALP	4	0.538	5.46	3.38	1	1		1		12AL+24BL	PV863679	PV864404
108	Lalp_108_02	Lalp_21481_02	D. Baumgartner, F. Faltner	Austria: Kärnten	46.6167	12.984	1799	2022-07-27	Luzula alpina Hoppe	ALP	4	0.536	5.8	2.92	1	1		1		12AL+24BL	PV863680	PV864405
108	Lalp_108_03	Lalp_21481_03	D. Baumgartner, F. Faltner	Austria: Kärnten	46.6164	12.9836	1774	2022-07-27	Luzula alpina Hoppe	ALP	4	0.542	5.86	3.72	1	1					PV863681	PV864406
108	Lalp_108_04	Lalp_21481_04	D. Baumgartner, F. Faltner	Austria: Kärnten	46.6162	12.9837	1771	2022-07-27	Luzula alpina Hoppe	ALP	4	0.533	3.779	1.791	1
108	Lalp_108_05	Lalp_21481_05	D. Baumgartner, F. Faltner	Austria: Kärnten	46.6156	12.9836	1750	2022-07-27	Luzula alpina Hoppe	ALP	4	0.556	5.8	3.93	1
108	Lalp_108_06	Lalp_21481_06	D. Baumgartner, F. Faltner	Austria: Kärnten	46.6156	12.9832	1748	2022-07-27	Luzula alpina Hoppe	ALP	4	0.52	5.75	2.74	1
109	Lalp_109_01	Lalp_21491_02	B. Frajman, T. Bačič, J. Dolenc Koce, Š. Pungaršek	Austria: Kärnten	46.9521	13.023	1878	2018-07-25	Luzula alpina Hoppe	ALP	4	0.537	2.884	2.799						12AL+24BL
109	Lalp_109_02	Lalp_21491_06	B. Frajman, T. Bačič, J. Dolenc Koce, Š. Pungaršek	Austria: Kärnten	46.9519	13.0258	1825	2018-07-26	Luzula alpina Hoppe	ALP	4	0.551	2.895	2.553	1	1					PV863683	PV864408
110	Lalp_110_01	Lalp_21502_01	D. Baumgartner, F. Faltner	Austria: Kärnten	46.6962	13.0746	1913	2022-07-28	Luzula alpina Hoppe	ALP	4	0.544	2.29	1.417	1	1					PV863684	PV864409
115	Lalp_115_01	Lalp_21562_03	Š. Pungaršek	Austria: Kärnten	46.5594	13.2783	1549	2018-07-31	Luzula alpina Hoppe	ALP	4	0.534	3.422	3.5	1	1					PV863685	PV864410
115	Lalp_115_02	Lalp_21562_06	Š. Pungaršek	Austria: Kärnten	46.5612	13.2755	1537	2018-07-31	Luzula alpina Hoppe	ALP	4	0.558	3.346	3.305	1	1					PV863688	PV864413
12	Lalp_12_01	Lalp_20343_01	B. Frajman, V. Heimer	Austria: Vorarlberg	47.2658	9.83361	1754	2022-07-29	Luzula alpina Hoppe	ALP	4	0.521	6.33	3.251	1
12	Lalp_12_02	Lalp_20343_02	B. Frajman, V. Heimer	Austria: Vorarlberg	47.2651	9.83343	1756	2022-07-29	Luzula alpina Hoppe	ALP	4	0.526	5.91	3.959	1	1					PV863580	PV864305
12	Lalp_12_03	Lalp_20343_03	B. Frajman, V. Heimer	Austria: Vorarlberg	47.2651	9.83342	1754	2022-07-29	Luzula alpina Hoppe	ALP	4	0.537	6.88	5.394	1
12	Lalp_12_04	Lalp_20343_04	B. Frajman, V. Heimer	Austria: Vorarlberg	47.265	9.83263	1725	2022-07-29	Luzula alpina Hoppe	ALP	4	0.514	7.06	4.739	1
12	Lalp_12_05	Lalp_20343_05	B. Frajman, V. Heimer	Austria: Vorarlberg	47.265	9.83261	1726	2022-07-29	Luzula alpina Hoppe	ALP	4	0.528	6.91	5.314	1
12	Lalp_12_06	Lalp_20343_06	B. Frajman, V. Heimer	Austria: Vorarlberg	47.2777	9.83951	1683	2022-07-29	Luzula alpina Hoppe	ALP	4	0.488	4.058	2.76	1	1					PV863581	PV864306
126	Lalp_126_01	Lalp_21701_01	Š. Pungaršek	Slovenia: Primorska	46.4329	13.6397	1945	2016-08-23	Luzula alpina Hoppe	ALP	4	0.544	1.317	1.129	1	1					PV863694	PV864419
126	Lalp_126_02	Lalp_21701_03	Š. Pungaršek	Slovenia: Primorska	46.4324	13.6389	1980	2016-08-23	Luzula alpina Hoppe	ALP	4	0.543	1.384	1.033	1
126	Lalp_126_03	Lalp_21701_04	Š. Pungaršek	Slovenia: Primorska	46.4332	13.6401	1934	2016-08-23	Luzula alpina Hoppe	ALP	4	0.539	1.454	1.006	1	1					PV863695	PV864420
126	Lalp_126_04	Lalp_21701_05	Š. Pungaršek	Slovenia: Primorska	46.4398	13.6398	1903	2016-08-23	Luzula alpina Hoppe	ALP	4	0.539	1.454	1.006	1
126	Lalp_126_05	Lalp_21701_06	Š. Pungaršek	Slovenia: Primorska	46.4372	13.6393	1912	2016-08-23	Luzula alpina Hoppe	ALP	4	0.542	1.467	1.27	1
126	Lalp_126_06	Lalp_21701_07	Š. Pungaršek	Slovenia: Primorska	46.4382	13.6392	1910	2016-08-23	Luzula alpina Hoppe	ALP	4	0.542	1.467	1.27	1
13	Lalp_13_01	Lalp_20352_01	B. Frajman, V. Heimer	Austria: Vorarlberg	47.0351	9.83348	1744	2022-07-29	Luzula alpina Hoppe	ALP	4	0.539	6.9	4.83	1	1		1		12AL+24BL	PV863582	PV864307
13	Lalp_13_02	Lalp_20352_02	B. Frajman, V. Heimer	Austria: Vorarlberg	47.0356	9.83411	1758	2022-07-29	Luzula alpina Hoppe	ALP	4	0.471	7.33	5.45	1	1				12AL+24BL	PV863583	PV864308
13	Lalp_13_03	Lalp_20352_03	B. Frajman, V. Heimer	Austria: Vorarlberg	47.0368	9.83547	1800	2022-07-29	Luzula alpina Hoppe	ALP	4	0.531	7.04	5.21	1			1		12AL+24BL
13	Lalp_13_04	Lalp_20352_04	B. Frajman, V. Heimer	Austria: Vorarlberg	47.037	9.83536	1800	2022-07-29	Luzula alpina Hoppe	ALP	4	0.529	7.04	4.62	1	1					PV863584	PV864309
13	Lalp_13_05	Lalp_20352_05	B. Frajman, V. Heimer	Austria: Vorarlberg	47.0386	9.83186	1953	2022-07-29	Luzula alpina Hoppe	ALP	4	0.519	6.39	3.92	1
13	Lalp_13_06	Lalp_20352_06	B. Frajman, V. Heimer	Austria: Vorarlberg	47.0398	9.83101	2012	2022-07-29	Luzula alpina Hoppe	ALP	4	0.531	6.3	3.77	1			1		12AL+24BL
13	Lalp_13_07	Lalp_20352_09	B. Frajman, V. Heimer	Austria: Vorarlberg	47.0358	9.83327	1773	2022-07-29	Luzula alpina Hoppe	ALP	4	0.533	6.57	4.14	1	1		1		12AL+24BL	PV863585	PV864310
14	Lalp_14_01	Lalp_20361_01	B. Frajman, V. Heimer	Austria: Vorarlberg	46.9494	9.8804	2119	2022-07-29	Luzula alpina Hoppe	ALP	4	0.533	1.46	1.011	1
14	Lalp_14_02	Lalp_20361_02	B. Frajman, V. Heimer	Austria: Vorarlberg	46.9531	9.89256	2130	2022-07-29	Luzula alpina Hoppe	ALP	4	0.534	2.08	1.311	1	1		1		12AL+24BL	PV863586	PV864311
14	Lalp_14_03	Lalp_20361_03	B. Frajman, V. Heimer	Austria: Vorarlberg	46.9532	9.89349	2119	2022-07-29	Luzula alpina Hoppe	ALP	4	0.532	1.99	1.398	1
14	Lalp_14_04	Lalp_20361_04	B. Frajman, V. Heimer	Austria: Vorarlberg	46.9517	9.89552	2052	2022-07-29	Luzula alpina Hoppe	ALP	4	0.534	5.84	4.14	1
14	Lalp_14_05	Lalp_20361_05	B. Frajman, V. Heimer	Austria: Vorarlberg	46.9535	9.90425	1931	2022-07-29	Luzula alpina Hoppe	ALP	4	0.516	6.21	3.963	1
14	Lalp_14_06	Lalp_20361_06	B. Frajman, V. Heimer	Austria: Vorarlberg	46.9538	9.90476	1921	2022-07-29	Luzula alpina Hoppe	ALP	4	0.528	6.27	3.273	1	1					PV863587	PV864312
15	Lalp_15_01	Lalp_20371_01	J. Geurden	Italy: Lombardia	46.2261	9.92696	2633	2022-07-20	Luzula alpina Hoppe	ALP	4	0.531	2.84	1.7	1
15	Lalp_15_02	Lalp_20371_02	J. Geurden	Italy: Lombardia	46.2261	9.92699	2630	2022-07-20	Luzula alpina Hoppe	ALP	4	0.55	1.59	1.314	1
15	Lalp_15_03	Lalp_20371_03	J. Geurden	Italy: Lombardia	46.2232	9.92498	2554	2022-07-20	Luzula alpina Hoppe	ALP	4	0.55	1.5	0.943	1
15	Lalp_15_04	Lalp_20371_06	J. Geurden	Italy: Lombardia	46.2116	9.91398	2080	2022-07-20	Luzula alpina Hoppe	ALP	4	0.543	1.38	1.094	1	1				12AL+24BL	PV863588	PV864313
15	Lalp_15_05	Lalp_20371_17	J. Geurden	Italy: Lombardia	46.2178	9.92137	2267	2022-07-20	Luzula alpina Hoppe	ALP	4	0.552	1.299	0.977	1	1					PV863589	PV864314
16	Lalp_16_01	Lalp_20381_01	J. Geurden	Switzerland: Graubünden	46.4437	9.93909	1936	2022-07-25	Luzula alpina Hoppe	ALP	4	0.532	1.7	1.25	1
16	Lalp_16_02	Lalp_20381_02	J. Geurden	Switzerland: Graubünden	46.4408	9.93678	1961	2022-07-25	Luzula alpina Hoppe	ALP	4	0.53	2.6	2.51	1
16	Lalp_16_03	Lalp_20381_03	J. Geurden	Switzerland: Graubünden	46.4383	9.93496	1995	2022-07-25	Luzula alpina Hoppe	ALP	4	0.533	1.75	1.75	1
16	Lalp_16_04	Lalp_20381_04	J. Geurden	Switzerland: Graubünden	46.4383	9.93495	1996	2022-07-25	Luzula alpina Hoppe	ALP	4	0.53	1.83	1.43	1
16	Lalp_16_05	Lalp_20381_05	J. Geurden	Switzerland: Graubünden	46.4383	9.93507	1997	2022-07-25	Luzula alpina Hoppe	ALP	4	0.54	1.96	1.69	1	1					PV863590	PV864315
16	Lalp_16_06	Lalp_20381_06	J. Geurden	Switzerland: Graubünden	46.4374	9.93452	2009	2022-07-25	Luzula alpina Hoppe	ALP	4	0.54	1.79	1.44	1
160	Lalp_160_01	Lalp_22151_05	S. Kleiner, V. Heimer	Austria: Steiermark	47.6138	15.147	1965	2022-07-29	Luzula alpina Hoppe	ALP	4	0.528	5.94	2.89	1	1					PV863713	PV864438
18	Lalp_18_01	Lalp_20402_01	G. Span, V. Heimer	Austria: Vorarlberg	47.1451	10.0843	1738	2022-08-12	Luzula alpina Hoppe	ALP	4	0.528	7.011	4.026	1
18	Lalp_18_02	Lalp_20402_02	G. Span, V. Heimer	Austria: Vorarlberg	47.1475	10.084	1761	2022-08-12	Luzula alpina Hoppe	ALP	4	0.547	6.057	4.205	1
18	Lalp_18_03	Lalp_20402_03	G. Span, V. Heimer	Austria: Vorarlberg	47.1482	10.0823	1748	2022-08-12	Luzula alpina Hoppe	ALP	4	0.531	5.47	3.413	1
18	Lalp_18_04	Lalp_20402_04	G. Span, V. Heimer	Austria: Vorarlberg	47.1564	10.0822	1837	2022-08-12	Luzula alpina Hoppe	ALP	4	0.515	6.419	4.275	1
18	Lalp_18_05	Lalp_20402_05	G. Span, V. Heimer	Austria: Vorarlberg	47.1562	10.0821	1835	2022-08-12	Luzula alpina Hoppe	ALP	4	0.52	7.27	4.873	1	1					PV863591	PV864316
18	Lalp_18_06	Lalp_20402_06	G. Span, V. Heimer	Austria: Vorarlberg	47.16	10.0853	1838	2022-08-12	Luzula alpina Hoppe	ALP	4	0.522	6.17	3.532	1
19	Lalp_19_01	Lalp_20411_01	J. Geurden	Switzerland: Graubünden	46.7552	10.1317	1883	2022-07-23	Luzula alpina Hoppe	ALP	4	0.53	1.88	1.275	1
19	Lalp_19_02	Lalp_20411_02	J. Geurden	Switzerland: Graubünden	46.7518	10.1312	1919	2022-07-23	Luzula alpina Hoppe	ALP	4	0.538	1.81	1.316	1
19	Lalp_19_03	Lalp_20411_03	J. Geurden	Switzerland: Graubünden	46.7586	10.1122	1561	2022-07-23	Luzula alpina Hoppe	ALP	4	0.534	1.98	1.438	1
19	Lalp_19_04	Lalp_20411_04	J. Geurden	Switzerland: Graubünden	46.758	10.1127	1598	2022-07-23	Luzula alpina Hoppe	ALP	4	0.541	2.06	1.312	1
19	Lalp_19_05	Lalp_20411_05	J. Geurden	Switzerland: Graubünden	46.7516	10.1311	1922	2022-07-23	Luzula alpina Hoppe	ALP	4	0.53	1.89	1.538	1	1					PV863592	PV864317
19	Lalp_19_06	Lalp_20411_06	J. Geurden	Switzerland: Graubünden	46.751	10.1314	1929	2022-07-23	Luzula alpina Hoppe	ALP	4	0.536	2.07	1.459	1
2	Lalp_2_01	Lalp_20232_01	J. Geurden	Italy: Lombardia	46.0933	9.403	2127	2022-07-19	Luzula alpina Hoppe	ALP	4	0.544	1.3	0.93	1
2	Lalp_2_02	Lalp_20232_02	J. Geurden	Italy: Lombardia	46.0934	9.40304	2127	2022-07-19	Luzula alpina Hoppe	ALP	4	0.544	1.7	1.077	1	1					PV863575	PV864300
2	Lalp_2_03	Lalp_20232_04	J. Geurden	Italy: Lombardia	46.0933	9.38187	1657	2022-07-19	Luzula alpina Hoppe	ALP	4	0.533	2.05	0.9	1	1					PV863576	PV864301
2	Lalp_2_04	Lalp_20232_05	J. Geurden	Italy: Lombardia	46.0938	9.38082	1608	2022-07-19	Luzula alpina Hoppe	ALP	4	0.542	1.59	1.088	1
2	Lalp_2_05	Lalp_20232_06	J. Geurden	Italy: Lombardia	46.0953	9.37584	1532	2022-07-19	Luzula alpina Hoppe	ALP	4	0.53	2.39	0.952	1
2	Lalp_2_06	Lalp_20232_07	J. Geurden	Italy: Lombardia	46.095	9.37348	1522	2022-07-19	Luzula alpina Hoppe	ALP	4	0.545	1.41	7.81	1
21	Lalp_21_01	Lalp_20431_01	J. Maindok, V. Heimer	Italy: Lombardia	45.7832	10.1891	1453	2022-07-14	Luzula alpina Hoppe	ALP	4	0.512	5.93	2.59	1
21	Lalp_21_02	Lalp_20431_02	J. Maindok, V. Heimer	Italy: Lombardia	45.7853	10.1901	1486	2022-07-14	Luzula alpina Hoppe	ALP	4	0.514	4.83	2.5	1	1					PV863593	PV864318
21	Lalp_21_03	Lalp_20431_03	J. Maindok, V. Heimer	Italy: Lombardia	45.7941	10.1957	1651	2022-07-14	Luzula alpina Hoppe	ALP	4	0.513	5.22	2.2	1
21	Lalp_21_05	Lalp_20431_05	J. Maindok, V. Heimer	Italy: Lombardia	45.7977	10.2061	1659	2022-07-14	Luzula alpina Hoppe	ALP	4	0.524	5.69	2.93	1	1					PV863594	PV864319
21	Lalp_21_06	Lalp_20431_06	J. Maindok, V. Heimer	Italy: Lombardia	45.7983	10.2055	1666	2022-07-14	Luzula alpina Hoppe	ALP	4	0.533	5.67	2.78	1	1					PV863595	PV864320
22	Lalp_22_01	Lalp_20443_01	J. Geurden	Italy: Lombardia	46.0711	10.2378	1832	2022-07-26	Luzula alpina Hoppe	ALP	4	0.519	6.18	2.948	1	1					PV863596	PV864321
22	Lalp_22_02	Lalp_20443_02	J. Geurden	Italy: Lombardia	46.0712	10.2378	1833	2022-07-26	Luzula alpina Hoppe	ALP	4	0.536	5.57	3.587	1	1					PV863597	PV864322
22	Lalp_22_03	Lalp_20443_03	J. Geurden	Italy: Lombardia	46.0712	10.2378	1833	2022-07-26	Luzula alpina Hoppe	ALP	4	0.538	5.51	3.766	1
22	Lalp_22_04	Lalp_20443_04	J. Geurden	Italy: Lombardia	46.0752	10.24	1875	2022-07-26	Luzula alpina Hoppe	ALP	4	0.521	6.32	3.813	1
22	Lalp_22_05	Lalp_20443_05	J. Geurden	Italy: Lombardia	46.0752	10.2401	1877	2022-07-26	Luzula alpina Hoppe	ALP	4	0.531	6.31	4.063	1
22	Lalp_22_06	Lalp_20443_06	J. Geurden	Italy: Lombardia	46.0768	10.2414	1894	2022-07-26	Luzula alpina Hoppe	ALP	4	0.539	5.92	4.465	1
23	Lalp_23_01	Lalp_20462_01	A. Mayerova, V. Heimer	Austria: Tirol	47.0361	10.297	2195	2022-08-28	Luzula alpina Hoppe	ALP	4	0.516	5.27	3.747	1
23	Lalp_23_02	Lalp_20462_02	A. Mayerova, V. Heimer	Austria: Tirol	47.038	10.2977	2214	2022-08-28	Luzula alpina Hoppe	ALP	4	0.567	3.946	3.229	1	1					PV863598	PV864323
23	Lalp_23_03	Lalp_20462_03	A. Mayerova, V. Heimer	Austria: Tirol	47.0437	10.2947	2496	2022-08-28	Luzula alpina Hoppe	ALP	4	0.568	6.75	4.462	1
23	Lalp_23_04	Lalp_20462_04	A. Mayerova, V. Heimer	Austria: Tirol	47.0437	10.2947	2498	2022-08-28	Luzula alpina Hoppe	ALP	4	0.54	5.94	3.855	1
23	Lalp_23_05	Lalp_20462_05	A. Mayerova, V. Heimer	Austria: Tirol	47.0419	10.2975	2379	2022-08-28	Luzula alpina Hoppe	ALP	4	0.53	5.57	3.056	1
23	Lalp_23_06	Lalp_20462_06	A. Mayerova, V. Heimer	Austria: Tirol	47.0315	10.2993	2104	2022-08-28	Luzula alpina Hoppe	ALP	4	0.528	5.783	3.323	1
29	Lalp_29_01	Lalp_20512_01	V. Heimer	Italy: Lombardia	46.5155	10.4064	2056	2022-07-08	Luzula alpina Hoppe	ALP	4	0.545	1.95	1.56	1
29	Lalp_29_02	Lalp_20512_02	V. Heimer	Italy: Lombardia	46.5154	10.4064	2057	2022-07-08	Luzula alpina Hoppe	ALP	4	0.539	2.98	2.53	1
29	Lalp_29_03	Lalp_20512_03	V. Heimer	Italy: Lombardia	46.5292	10.41	2297	2022-07-08	Luzula alpina Hoppe	ALP	4	0.547	2.46	2.43	1
29	Lalp_29_04	Lalp_20512_04	V. Heimer	Italy: Lombardia	46.5292	10.4098	2299	2022-07-08	Luzula alpina Hoppe	ALP	4	0.535	2.62	2.19	1	1					PV863599	PV864324
29	Lalp_29_05	Lalp_20512_05	V. Heimer	Italy: Lombardia	46.5302	10.4122	2294	2022-07-08	Luzula alpina Hoppe	ALP	4	0.551	2.13	1.76	1	1					PV863600	PV864325
29	Lalp_29_06	Lalp_20512_06	V. Heimer	Italy: Lombardia	46.5294	10.4123	2300	2022-07-08	Luzula alpina Hoppe	ALP	4	0.556	2.24	2.31	1
30	Lalp_30_01	Lalp_20531_01	J. Geurden	Germany: Bayern	47.5062	10.4348	1847	2022-08-03	Luzula alpina Hoppe	ALP	4	0.553	1.5	2.859	1
30	Lalp_30_02	Lalp_20531_02	J. Geurden	Germany: Bayern	47.5062	10.4347	1850	2022-08-03	Luzula alpina Hoppe	ALP	4	0.54	1.87	1.478	1
30	Lalp_30_03	Lalp_20531_03	J. Geurden	Germany: Bayern	47.5062	10.4347	1850	2022-08-03	Luzula alpina Hoppe	ALP	4	0.538	3.13	3.118	1
30	Lalp_30_04	Lalp_20531_04	J. Geurden	Germany: Bayern	47.5062	10.4347	1848	2022-08-03	Luzula alpina Hoppe	ALP	4	0.535	2.71	2.765	1
30	Lalp_30_05	Lalp_20531_05	J. Geurden	Germany: Bayern	47.5062	10.4347	1849	2022-08-03	Luzula alpina Hoppe	ALP	4	0.529	2.77	2.087	1
30	Lalp_30_06	Lalp_20531_06	J. Geurden	Germany: Bayern	47.5062	10.4347	1850	2022-08-03	Luzula alpina Hoppe	ALP	4	0.545	3.01	3.082	1	1					PV863601	PV864326
31	Lalp_31_01	Lalp_20542_01	B. Frajman, P. Schönswetter, T. Bačič, Š. Pungaršek	Austria: Tirol	46.8723	10.4881	1689	2019-07-22	Luzula alpina Hoppe	ALP	4	0.56	2.707	2.129	1
31	Lalp_31_02	Lalp_20542_02	B. Frajman, P. Schönswetter, T. Bačič, Š. Pungaršek	Austria: Tirol	46.8721	10.4879	1699	2019-07-22	Luzula alpina Hoppe	ALP	4	0.549	2.693	1.648	1	1					PV863602	PV864327
31	Lalp_31_03	Lalp_20542_03	B. Frajman, P. Schönswetter, T. Bačič, Š. Pungaršek	Austria: Tirol	46.8722	10.488	1701	2019-07-22	Luzula alpina Hoppe	ALP	4	0.54	2.519	1.37	1
31	Lalp_31_04	Lalp_20542_04	B. Frajman, P. Schönswetter, T. Bačič, Š. Pungaršek	Austria: Tirol	46.8722	10.488	1693	2019-07-22	Luzula alpina Hoppe	ALP	4	0.545	1.605	1.234	1
31	Lalp_31_05	Lalp_20542_05	B. Frajman, P. Schönswetter, T. Bačič, Š. Pungaršek	Austria: Tirol	46.8722	10.4879	1693	2019-07-22	Luzula alpina Hoppe	ALP	4	0.536	1.791	1.115	1
31	Lalp_31_06	Lalp_20542_06	B. Frajman, P. Schönswetter, T. Bačič, Š. Pungaršek	Austria: Tirol	46.8723	10.488	1693	2019-07-22	Luzula alpina Hoppe	ALP	4	0.531	2.998	2.768	1
32	Lalp_32_01	Lalp_20551_01	J. Maindok, V. Heimer	Italy: Trentino-Alto Adige	46.8383	10.4898	2026	2022-08-31	Luzula alpina Hoppe	ALP	4	0.529	2.69	1.117	1
32	Lalp_32_02	Lalp_20551_02	J. Maindok, V. Heimer	Italy: Trentino-Alto Adige	46.8389	10.4892	2043	2022-08-31	Luzula alpina Hoppe	ALP	4	0.538	2.11	1.002	1	1					PV863603	PV864328
32	Lalp_32_03	Lalp_20551_03	J. Maindok, V. Heimer	Italy: Trentino-Alto Adige	46.8388	10.4886	2061	2022-08-31	Luzula alpina Hoppe	ALP	4	0.534	2.3	1.609	1
32	Lalp_32_04	Lalp_20551_04	J. Maindok, V. Heimer	Italy: Trentino-Alto Adige	46.8385	10.4883	2072	2022-08-31	Luzula alpina Hoppe	ALP	4	0.531	2.46	1.067	1
32	Lalp_32_05	Lalp_20551_05	J. Maindok, V. Heimer	Italy: Trentino-Alto Adige	46.838	10.4901	2022	2022-08-31	Luzula alpina Hoppe	ALP	4	0.54	1.25	0.834	1
32	Lalp_32_06	Lalp_20551_06	J. Maindok, V. Heimer	Italy: Trentino-Alto Adige	46.838	10.4901	2023	2022-08-31	Luzula alpina Hoppe	ALP	4	0.543	1.57	1.003	1
33	Lalp_33_01	Lalp_20561_01	V. Heimer	Italy: Lombardia	46.3117	10.5037	2134	2022-07-08	Luzula alpina Hoppe	ALP	4	0.54	2.57	3.762	1
33	Lalp_33_02	Lalp_20561_02	V. Heimer	Italy: Lombardia	46.3115	10.5	2004	2022-07-08	Luzula alpina Hoppe	ALP	4	0.552	1.53	1.203	1
33	Lalp_33_03	Lalp_20561_03	V. Heimer	Italy: Lombardia	46.32	10.4992	2347	2022-07-08	Luzula alpina Hoppe	ALP	4	0.542	1.23	1.073	1
33	Lalp_33_04	Lalp_20561_04	V. Heimer	Italy: Lombardia	46.3213	10.5004	2401	2022-07-08	Luzula alpina Hoppe	ALP	4	0.538	1.47	0.893	1
33	Lalp_33_05	Lalp_20561_05	V. Heimer	Italy: Lombardia	46.3156	10.497	2122	2022-07-08	Luzula alpina Hoppe	ALP	4	0.528	2.66	1.341	1	1					PV863604	PV864329
33	Lalp_33_06	Lalp_20561_06	V. Heimer	Italy: Lombardia	46.3155	10.4966	2110	2022-07-08	Luzula alpina Hoppe	ALP	4	0.542	1.42	0.807	1
36	Lalp_36_01	Lalp_20591_01	J. Geurden	Austria: Tirol	47.2884	10.6557	1896	2022-08-01	Luzula alpina Hoppe	ALP	4	0.546	2.01	2.034	1
36	Lalp_36_02	Lalp_20591_02	J. Geurden	Austria: Tirol	47.2942	10.6655	2127	2022-08-01	Luzula alpina Hoppe	ALP	4	0.544	2.86	1.651	1
36	Lalp_36_03	Lalp_20591_03	J. Geurden	Austria: Tirol	47.2942	10.6656	2128	2022-08-01	Luzula alpina Hoppe	ALP	4	0.543	2	1.202	1	1		1		12AL+24BL	PV863605	PV864330
36	Lalp_36_04	Lalp_20591_04	J. Geurden	Austria: Tirol	47.2952	10.6643	2194	2022-08-01	Luzula alpina Hoppe	ALP	4	0.545	1.64	1.037	1
36	Lalp_36_05	Lalp_20591_05	J. Geurden	Austria: Tirol	47.2951	10.6642	2198	2022-08-01	Luzula alpina Hoppe	ALP	4	0.54	1.75	1.304	1
36	Lalp_36_06	Lalp_20591_06	J. Geurden	Austria: Tirol	47.2946	10.6617	2278	2022-08-01	Luzula alpina Hoppe	ALP	4	0.535	2.46	2.569	1
38	Lalp_38_01	Lalp_20611_01	G. Span, V. Heimer	Austria: Tirol	47.0747	10.7619	2038	2022-08-12	Luzula alpina Hoppe	ALP	4	0.541	2.28	1.533	1
38	Lalp_38_02	Lalp_20611_02	G. Span, V. Heimer	Austria: Tirol	47.0776	10.763	2140	2022-08-12	Luzula alpina Hoppe	ALP	4	0.542	1.97	1.112	1
38	Lalp_38_03	Lalp_20611_03	G. Span, V. Heimer	Austria: Tirol	47.0752	10.7596	2005	2022-08-12	Luzula alpina Hoppe	ALP	4	0.542	2.54	1.466	1					12AL+24BL
38	Lalp_38_04	Lalp_20611_04	G. Span, V. Heimer	Austria: Tirol	47.0771	10.7637	2134	2022-08-12	Luzula alpina Hoppe	ALP	4	0.545	1.92	1.155	1
38	Lalp_38_05	Lalp_20611_05	G. Span, V. Heimer	Austria: Tirol	47.0778	10.7622	2153	2022-08-12	Luzula alpina Hoppe	ALP	4	0.538	3.29	2.82	1
38	Lalp_38_06	Lalp_20611_06	G. Span, V. Heimer	Austria: Tirol	47.0845	10.754	2257	2022-08-12	Luzula alpina Hoppe	ALP	4	0.539	1.86	1.237	1	1		1		12AL+24BL	PV863606	PV864331
38	Lalp_38_07	Lalp_20611_15	G. Span, V. Heimer	Austria: Tirol	47.0808	10.7584	2246	2022-08-12	Luzula alpina Hoppe	ALP	4	0.545	1.99	1.675	1	1				12AL+24BL	PV863607	PV864332
40	Lalp_40_01	Lalp_20631_01	J. Geurden	Italy: Trentino-Alto Adige	46.7563	10.7798	2029	2022-07-27	Luzula alpina Hoppe	ALP	4	0.543	1.42	0.773	1
40	Lalp_40_02	Lalp_20631_02	J. Geurden	Italy: Trentino-Alto Adige	46.7554	10.7767	2133	2022-07-27	Luzula alpina Hoppe	ALP	4	0.545	1.82	0.985	1	1				12AL+24BL	PV863608	PV864333
40	Lalp_40_03	Lalp_20631_03	J. Geurden	Italy: Trentino-Alto Adige	46.7554	10.7768	2133	2022-07-27	Luzula alpina Hoppe	ALP	4	0.542	1.86	1.188	1
40	Lalp_40_04	Lalp_20631_04	J. Geurden	Italy: Trentino-Alto Adige	46.7545	10.7712	2314	2022-07-27	Luzula alpina Hoppe	ALP	4	0.539	1.15	0.74	1
40	Lalp_40_05	Lalp_20631_05	J. Geurden	Italy: Trentino-Alto Adige	46.7536	10.7713	2344	2022-07-27	Luzula alpina Hoppe	ALP	4	0.538	1.41	0.784	1	1				12AL+24BL	PV863609	PV864334
40	Lalp_40_06	Lalp_20631_06	J. Geurden	Italy: Trentino-Alto Adige	46.7522	10.7708	2373	2022-07-27	Luzula alpina Hoppe	ALP	4	0.542	2.09	1.19	1
40	Lalp_40_07	Lalp_20631_07	J. Geurden	Italy: Trentino-Alto Adige	46.7562	10.7802	2019	2022-07-27	Luzula alpina Hoppe	ALP	4	0.544	1.32	1.041	1	1		1		12AL+24BL	PV863610	PV864335
41	Lalp_41_01	Lalp_20641_01	B. Frajman	Austria: Tirol	47.0261	10.7957	2395	2022-08-24	Luzula alpina Hoppe	ALP	4	0.515	6.32	3.087	1
41	Lalp_41_02	Lalp_20641_02	B. Frajman	Austria: Tirol	47.0283	10.7987	2540	2022-08-24	Luzula alpina Hoppe	ALP	4	0.537	6.06	4.395	1
41	Lalp_41_03	Lalp_20641_03	B. Frajman	Austria: Tirol	47.0283	10.7984	2537	2022-08-24	Luzula alpina Hoppe	ALP	4	0.529	6.09	3.858	1
41	Lalp_41_04	Lalp_20641_04	B. Frajman	Austria: Tirol	47.0253	10.7945	2377	2022-08-24	Luzula alpina Hoppe	ALP	4	0.546	5.82	4.282	1	1					PV863611	PV864336
41	Lalp_41_05	Lalp_20641_05	B. Frajman	Austria: Tirol	47.0211	10.7898	2116	2022-08-24	Luzula alpina Hoppe	ALP	4	0.527	6.25	3.742	1
41	Lalp_41_06	Lalp_20641_06	B. Frajman	Austria: Tirol	47.0209	10.7865	2066	2022-08-24	Luzula alpina Hoppe	ALP	4	0.511	6.12	3.23	1
42	Lalp_42_01	Lalp_20676_01	J. Maindok, V. Heimer	Italy: Trentino-Alto Adige	46.4468	10.8369	2291	2022-08-31	Luzula alpina Hoppe	ALP	4	0.536	6.51	4.567	1
42	Lalp_42_02	Lalp_20676_02	J. Maindok, V. Heimer	Italy: Trentino-Alto Adige	46.4469	10.8364	2291	2022-08-31	Luzula alpina Hoppe	ALP	4	0.544	5.966	4.948	1
42	Lalp_42_03	Lalp_20676_03	J. Maindok, V. Heimer	Italy: Trentino-Alto Adige	46.4499	10.8389	2129	2022-08-31	Luzula alpina Hoppe	ALP	4	0.526	5.8	3.191	1
42	Lalp_42_04	Lalp_20676_04	J. Maindok, V. Heimer	Italy: Trentino-Alto Adige	46.4499	10.8393	2138	2022-08-31	Luzula alpina Hoppe	ALP	4	0.539	6.08	3.902	1
42	Lalp_42_05	Lalp_20676_05	J. Maindok, V. Heimer	Italy: Trentino-Alto Adige	46.4497	10.8392	2145	2022-08-31	Luzula alpina Hoppe	ALP	4	0.542	5.59	4.14	1	1					PV863612	PV864337
42	Lalp_42_06	Lalp_20676_06	J. Maindok, V. Heimer	Italy: Trentino-Alto Adige	46.4498	10.8391	2145	2022-08-31	Luzula alpina Hoppe	ALP	4	0.546	5.87	3.865	1
44	Lalp_44_01	Lalp_20701_01	J. Geurden	Germany: Bayern	47.5796	10.8901	1859	2022-08-02	Luzula alpina Hoppe	ALP	4	0.552	2.13	2.132	1
44	Lalp_44_02	Lalp_20701_02	J. Geurden	Germany: Bayern	47.5796	10.8901	1860	2022-08-02	Luzula alpina Hoppe	ALP	4	0.563	1.9	4.349	1
44	Lalp_44_03	Lalp_20701_03	J. Geurden	Germany: Bayern	47.5796	10.8902	1860	2022-08-02	Luzula alpina Hoppe	ALP	4	0.556	2.84	3.327	1	1					PV863615	PV864340
44	Lalp_44_04	Lalp_20701_04	J. Geurden	Germany: Bayern	47.5797	10.8902	1861	2022-08-02	Luzula alpina Hoppe	ALP	4	0.531	3.633	1.291	1
44	Lalp_44_05	Lalp_20701_05	J. Geurden	Germany: Bayern	47.5797	10.8901	1860	2022-08-02	Luzula alpina Hoppe	ALP	4	0.569	2.73	2.716	1
44	Lalp_44_06	Lalp_20701_06	J. Geurden	Germany: Bayern	47.5796	10.89	1859	2022-08-02	Luzula alpina Hoppe	ALP	4	0.566	1.8	4.252	1
45	Lalp_45_01	Lalp_20693_01	D. Baumgartner, V. Heimer	Italy: Trentino-Alto Adige	45.8091	10.8888	2065	2022-07-08	Luzula alpina Hoppe	ALP	4	0.541	2.56	2.146	1
45	Lalp_45_02	Lalp_20693_02	D. Baumgartner, V. Heimer	Italy: Trentino-Alto Adige	45.7944	10.8949	1674	2022-07-08	Luzula alpina Hoppe	ALP	4	0.545	1.88	0.911	1	1					PV863613	PV864338
45	Lalp_45_03	Lalp_20693_03	D. Baumgartner, V. Heimer	Italy: Trentino-Alto Adige	45.7943	10.8946	1673	2022-07-08	Luzula alpina Hoppe	ALP	4	0.547	1.82	0.961	1	1					PV863614	PV864339
46	Lalp_46_01	Lalp_20711_02	B. Frajman, T. Bačič, Š. Pungaršek	Austria: Tirol	46.8684	10.8914	2732	2019-07-23	Luzula alpina Hoppe	ALP	4	0.525	6.106	5.164	1	1					PV863616	PV864341
46	Lalp_46_02	Lalp_20711_03	B. Frajman, T. Bačič, Š. Pungaršek	Austria: Tirol	46.8688	10.8913	2761	2019-07-23	Luzula alpina Hoppe	ALP	4	0.543	2.783	1.973	1
46	Lalp_46_03	Lalp_20711_04	B. Frajman, T. Bačič, Š. Pungaršek	Austria: Tirol	46.8688	10.8914	2761	2019-07-23	Luzula alpina Hoppe	ALP	4	0.542	3	1.82	1
46	Lalp_46_04	Lalp_20711_05	B. Frajman, T. Bačič, Š. Pungaršek	Austria: Tirol	46.8643	10.9027	2397	2019-07-23	Luzula alpina Hoppe	ALP	4	0.533	NA	NA	1
46	Lalp_46_05	Lalp_20711_06	B. Frajman, T. Bačič, Š. Pungaršek	Austria: Tirol	46.8624	10.9035	2323	2019-07-23	Luzula alpina Hoppe	ALP	4	0.543	NA	NA	1
50	Lalp_50_01	Lalp_20761_01	A. Mayerova, V. Heimer	Austria: Tirol	46.8403	11.0315	2292	2022-08-28	Luzula alpina Hoppe	ALP	4	0.521	6.52	3.571	1
50	Lalp_50_02	Lalp_20761_02	A. Mayerova, V. Heimer	Austria: Tirol	46.8416	11.0305	2294	2022-08-28	Luzula alpina Hoppe	ALP	4	0.528	5.808	2.923	1
50	Lalp_50_03	Lalp_20761_03	A. Mayerova, V. Heimer	Austria: Tirol	46.8418	11.0296	2290	2022-08-28	Luzula alpina Hoppe	ALP	4	0.555	4.02	1.762	1	1					PV863617	PV864342
50	Lalp_50_04	Lalp_20761_04	A. Mayerova, V. Heimer	Austria: Tirol	46.8424	11.0289	2278	2022-08-28	Luzula alpina Hoppe	ALP	4	0.516	5.58	2.982	1
50	Lalp_50_05	Lalp_20761_05	A. Mayerova, V. Heimer	Austria: Tirol	46.8448	11.023	2274	2022-08-28	Luzula alpina Hoppe	ALP	4	0.541	6	3.493	1
50	Lalp_50_06	Lalp_20761_06	A. Mayerova, V. Heimer	Austria: Tirol	46.8537	11.0168	2160	2022-08-28	Luzula alpina Hoppe	ALP	4	0.539	6.59	4.325	1
51	Lalp_51_01	Lalp_20782_01	G. Span, V. Heimer	Austria: Tirol	47.2253	11.0569	1956	2022-08-12	Luzula alpina Hoppe	ALP	4	0.538	6.73	4.876	1	1		1	1	12AL+24BL	PV863618	PV864343
51	Lalp_51_02	Lalp_20782_02	G. Span, V. Heimer	Austria: Tirol	47.2384	11.0469	2337	2022-08-12	Luzula alpina Hoppe	ALP	4	0.518	6.604	3.855	1
51	Lalp_51_03	Lalp_20782_03	G. Span, V. Heimer	Austria: Tirol	47.2386	11.047	2342	2022-08-12	Luzula alpina Hoppe	ALP	4	0.524	7.23	4.003	1			1		12AL+24BL
51	Lalp_51_04	Lalp_20782_04	G. Span, V. Heimer	Austria: Tirol	47.2386	11.0471	2347	2022-08-12	Luzula alpina Hoppe	ALP	4	0.512	6.43	3.624	1	1		1		12AL+24BL	PV863619	PV864344
51	Lalp_51_05	Lalp_20782_05	G. Span, V. Heimer	Austria: Tirol	47.2379	11.0458	2304	2022-08-12	Luzula alpina Hoppe	ALP	4	0.529	5.116	2.798	1
51	Lalp_51_06	Lalp_20782_06	G. Span, V. Heimer	Austria: Tirol	47.2363	11.045	2241	2022-08-12	Luzula alpina Hoppe	ALP	4	0.509	6.9	2.726	1					12AL+24BL
55	Lalp_55_01	Lalp_20841_01	G. Span, V. Heimer	Austria: Tirol	47.0702	11.1405	2391	2022-08-12	Luzula alpina Hoppe	ALP	4	0.545	1.57	1.001	1
55	Lalp_55_02	Lalp_20841_02	G. Span, V. Heimer	Austria: Tirol	47.0705	11.1405	2389	2022-08-12	Luzula alpina Hoppe	ALP	4	0.543	1.76	1.413	1	1					PV863620	PV864345
55	Lalp_55_03	Lalp_20841_03	G. Span, V. Heimer	Austria: Tirol	47.0711	11.1409	2372	2022-08-12	Luzula alpina Hoppe	ALP	4	0.548	3.2	2.245	1	1		1		12AL+24BL	PV863621	PV864346
55	Lalp_55_04	Lalp_20841_04	G. Span, V. Heimer	Austria: Tirol	47.0802	11.1587	2175	2022-08-12	Luzula alpina Hoppe	ALP	4	0.535	3.752	2.339	1
55	Lalp_55_05	Lalp_20841_05	G. Span, V. Heimer	Austria: Tirol	47.0811	11.1599	2170	2022-08-12	Luzula alpina Hoppe	ALP	4	0.547	1.44	0.854	1
55	Lalp_55_06	Lalp_20841_06	G. Span, V. Heimer	Austria: Tirol	47.0812	11.1601	2169	2022-08-12	Luzula alpina Hoppe	ALP	4	0.538	2.82	1.634	1
56	Lalp_56_01	Lalp_20872_01	J. Maindok, F. Faltner	Italy: Trentino-Alto Adige	46.3593	11.1913	2111	2022-08-10	Luzula alpina Hoppe	ALP	4	0.546	2.22	2.14	1
56	Lalp_56_02	Lalp_20872_02	J. Maindok, F. Faltner	Italy: Trentino-Alto Adige	46.3618	11.1921	2102	2022-08-10	Luzula alpina Hoppe	ALP	4	0.545	1.95	1.46	1	1		1		12AL+24BL	PV863622	PV864347
57	Lalp_57_01	Lalp_20911_01	J. Maindok, F. Faltner	Italy: Trentino-Alto Adige	46.6693	11.3075	1926	2022-08-11	Luzula alpina Hoppe	ALP	4	0.558	1.55	1.244	1
57	Lalp_57_02	Lalp_20911_02	J. Maindok, F. Faltner	Italy: Trentino-Alto Adige	46.6691	11.3072	1919	2022-08-11	Luzula alpina Hoppe	ALP	4	0.555	1.92	1.365	1
57	Lalp_57_03	Lalp_20911_03	J. Maindok, F. Faltner	Italy: Trentino-Alto Adige	46.6687	11.3071	1902	2022-08-11	Luzula alpina Hoppe	ALP	4	0.562	1.47	0.947	1
57	Lalp_57_04	Lalp_20911_04	J. Maindok, F. Faltner	Italy: Trentino-Alto Adige	46.6683	11.3069	1891	2022-08-11	Luzula alpina Hoppe	ALP	4	0.551	1.38	0.787	1
57	Lalp_57_05	Lalp_20911_05	J. Maindok, F. Faltner	Italy: Trentino-Alto Adige	46.6649	11.3078	1701	2022-08-11	Luzula alpina Hoppe	ALP	4	0.54	2.36	1.44	1
57	Lalp_57_06	Lalp_20911_06	J. Maindok, F. Faltner	Italy: Trentino-Alto Adige	46.6647	11.3076	1697	2022-08-11	Luzula alpina Hoppe	ALP	4	0.548	1.48	1.11	1	1					PV863623	PV864348
58	Lalp_58_01	Lalp_20922_01	J. Geurden, B. Frajman	Austria: Tirol	47.1905	11.3112	1814	2022-07-15	Luzula alpina Hoppe	ALP	4	0.542	2.255	1.185	1
58	Lalp_58_02	Lalp_20922_02	J. Geurden, B. Frajman	Austria: Tirol	47.1899	11.3122	1865	2022-07-15	Luzula alpina Hoppe	ALP	4	0.542	1.941	1.068	1
58	Lalp_58_03	Lalp_20922_03	J. Geurden, B. Frajman	Austria: Tirol	47.189	11.3204	2262	2022-07-15	Luzula alpina Hoppe	ALP	4	0.542	2.83	1.414	1	1					PV863624	PV864349
58	Lalp_58_04	Lalp_20922_04	J. Geurden, B. Frajman	Austria: Tirol	47.1892	11.3207	2268	2022-07-15	Luzula alpina Hoppe	ALP	4	0.562	2.226	2.192	1
58	Lalp_58_05	Lalp_20922_05	J. Geurden, B. Frajman	Austria: Tirol	47.1907	11.3242	2359	2022-07-15	Luzula alpina Hoppe	ALP	4	0.565	1.41	2.252	1
58	Lalp_58_06	Lalp_20922_06	J. Geurden, B. Frajman	Austria: Tirol	47.1909	11.3244	2367	2022-07-15	Luzula alpina Hoppe	ALP	4	0.562	1.275	1.909	1	1					PV863625	PV864350
66	Lalp_66_01	Lalp_21021_01	F. Faltner, G. Span	Italy: Trentino-Alto Adige	46.3519	11.5454	2022	2022-07-14	Luzula alpina Hoppe	ALP	4	0.552	1.89	1.86	1			1		12AL+24BL
66	Lalp_66_02	Lalp_21021_02	F. Faltner, G. Span	Italy: Trentino-Alto Adige	46.352	11.5455	2028	2022-07-14	Luzula alpina Hoppe	ALP	4	0.557	1.69	1.52	1	1		1		12AL+24BL	PV863629	PV864354
66	Lalp_66_03	Lalp_21021_03	F. Faltner, G. Span	Italy: Trentino-Alto Adige	46.3521	11.5455	2029	2022-07-14	Luzula alpina Hoppe	ALP	4	0.556	1.64	1.27	1
66	Lalp_66_04	Lalp_21021_04	F. Faltner, G. Span	Italy: Trentino-Alto Adige	46.3522	11.5455	2030	2022-07-14	Luzula alpina Hoppe	ALP	4	0.552	1.5	1.2	1	1		1		12AL+24BL	PV863630	PV864355
66	Lalp_66_05	Lalp_21021_05	F. Faltner, G. Span	Italy: Trentino-Alto Adige	46.3522	11.5454	2030	2022-07-14	Luzula alpina Hoppe	ALP	4	0.56	1.91	2.25	1					12AL+24BL
66	Lalp_66_06	Lalp_21021_06	F. Faltner, G. Span	Italy: Trentino-Alto Adige	46.3519	11.5452	2018	2022-07-14	Luzula alpina Hoppe	ALP	4	0.547	2.01	1.3	1			1		12AL+24BL
67	Lalp_67_01	Lalp_21012_01	G. Span, V. Heimer	Austria: Tirol	47.0104	11.5408	1779	2022-08-12	Luzula alpina Hoppe	ALP	4	0.539	1.65	1.55	1	1		1		12AL+24BL	PV863626	PV864351
67	Lalp_67_02	Lalp_21012_02	G. Span, V. Heimer	Austria: Tirol	47.0062	11.5518	1998	2022-08-12	Luzula alpina Hoppe	ALP	4	0.542	1.86	1.49	1	1				12AL+24BL	PV863627	PV864352
67	Lalp_67_03	Lalp_21012_03	G. Span, V. Heimer	Austria: Tirol	47.006	11.5527	2016	2022-08-12	Luzula alpina Hoppe	ALP	4	0.542	1.7	1.55	1			1		12AL+24BL
67	Lalp_67_04	Lalp_21012_04	G. Span, V. Heimer	Austria: Tirol	47.0058	11.5556	2081	2022-08-12	Luzula alpina Hoppe	ALP	4	0.525	2.01	1.71	1	1		1		12AL+24BL	PV863628	PV864353
67	Lalp_67_05	Lalp_21012_05	G. Span, V. Heimer	Austria: Tirol	47.0055	11.5559	2092	2022-08-12	Luzula alpina Hoppe	ALP	4	0.545	2.78	2.58	1
67	Lalp_67_06	Lalp_21012_06	G. Span, V. Heimer	Austria: Tirol	47.0063	11.5551	2055	2022-08-12	Luzula alpina Hoppe	ALP	4	0.546	1.88	1.83	1
69	Lalp_69_01	Lalp_21041_01	F. Faltner, G. Span	Italy: Trentino-Alto Adige	46.1569	11.6268	1821	2022-07-12	Luzula alpina Hoppe	ALP	4	0.534	6.21	3.866	1	1					PV863631	PV864356
69	Lalp_69_02	Lalp_21041_02	F. Faltner, G. Span	Italy: Trentino-Alto Adige	46.156	11.6262	1814	2022-07-12	Luzula alpina Hoppe	ALP	4	0.534	6.09	3.199	1	1					PV863632	PV864357
69	Lalp_69_03	Lalp_21041_03	F. Faltner, G. Span	Italy: Trentino-Alto Adige	46.1501	11.6263	1688	2022-07-12	Luzula alpina Hoppe	ALP	4	0.532	6.66	3.106	1
69	Lalp_69_04	Lalp_21041_04	F. Faltner, G. Span	Italy: Trentino-Alto Adige	46.1499	11.6261	1685	2022-07-12	Luzula alpina Hoppe	ALP	4	0.517	6.47	2.87	1
69	Lalp_69_05	Lalp_21041_05	F. Faltner, G. Span	Italy: Trentino-Alto Adige	46.1495	11.6263	1687	2022-07-12	Luzula alpina Hoppe	ALP	4	0.522	6.37	3.417	1
69	Lalp_69_06	Lalp_21041_06	F. Faltner, G. Span	Italy: Trentino-Alto Adige	46.149	11.6269	1682	2022-07-12	Luzula alpina Hoppe	ALP	4	0.524	5.95	2.606	1
7	Lalp_7_01	Lalp_20281_01	J. Geurden	Switzerland: Graubünden	46.7249	9.57988	1971	2022-07-24	Luzula alpina Hoppe	ALP	4	0.534	1.76	1.108	1
7	Lalp_7_02	Lalp_20281_02	J. Geurden	Switzerland: Graubünden	46.7246	9.5803	1983	2022-07-24	Luzula alpina Hoppe	ALP	4	0.533	2.03	1.133	1			1		12AL+24BL
7	Lalp_7_03	Lalp_20281_03	J. Geurden	Switzerland: Graubünden	46.7178	9.58776	2359	2022-07-24	Luzula alpina Hoppe	ALP	4	0.536	2.36	1.727	1	1				12AL+24BL	PV863577	PV864302
7	Lalp_7_04	Lalp_20281_04	J. Geurden	Switzerland: Graubünden	46.7176	9.58887	2310	2022-07-24	Luzula alpina Hoppe	ALP	4	0.548	2.67	1.806	1
7	Lalp_7_05	Lalp_20281_05	J. Geurden	Switzerland: Graubünden	46.7177	9.58894	2309	2022-07-24	Luzula alpina Hoppe	ALP	4	0.536	3.05	2.131	1	1					PV863578	PV864303
7	Lalp_7_06	Lalp_20281_06	J. Geurden	Switzerland: Graubünden	46.7178	9.58968	2275	2022-07-24	Luzula alpina Hoppe	ALP	4	0.538	1.51	0.996	1
7	Lalp_7_07	Lalp_20281_23	J. Geurden	Switzerland: Graubünden	46.7248	9.57978	1971	2022-07-24	Luzula alpina Hoppe	ALP	4	NA	NA	NA	1	1					PV863579	PV864304
7	Lalp_7_08	Lalp_20281_24	J. Geurden	Switzerland: Graubünden	46.7246	9.58008	1976	2022-07-24	Luzula alpina Hoppe	ALP	4	0.522	4.21	2.58	1
71	Lalp_71_01	Lalp_21071_01	J. Maindok, F. Faltner	Italy: Trentino-Alto Adige	46.6788	11.7092	1857	2022-08-11	Luzula alpina Hoppe	ALP	4	0.54	1.65	1.32	1
71	Lalp_71_02	Lalp_21071_02	J. Maindok, F. Faltner	Italy: Trentino-Alto Adige	46.6787	11.7091	1854	2022-08-11	Luzula alpina Hoppe	ALP	4	0.548	1.74	2.46	1	1				12AL+24BL	PV863633	PV864358
71	Lalp_71_03	Lalp_21071_03	J. Maindok, F. Faltner	Italy: Trentino-Alto Adige	46.6855	11.7118	2090	2022-08-12	Luzula alpina Hoppe	ALP	4	0.554	1.47	1.176	1
71	Lalp_71_04	Lalp_21071_04	J. Maindok, F. Faltner	Italy: Trentino-Alto Adige	46.6854	11.7117	2084	2022-08-12	Luzula alpina Hoppe	ALP	4	0.549	1.74	1.549	1
71	Lalp_71_05	Lalp_21071_05	J. Maindok, F. Faltner	Italy: Trentino-Alto Adige	46.6854	11.7117	2082	2022-08-12	Luzula alpina Hoppe	ALP	4	0.56	3.225	2.92	1	1				12AL+24BL	PV863634	PV864359
71	Lalp_71_06	Lalp_21071_06	J. Maindok, F. Faltner	Italy: Trentino-Alto Adige	46.6854	11.7116	2075	2022-08-12	Luzula alpina Hoppe	ALP	4	0.562	1.42	2.671	1
74	Lalp_74_01	Lalp_21111_01	J. Maindok, V. Heimer	Italy: Trentino-Alto Adige	46.5089	11.7521	2234	2022-08-31	Luzula alpina Hoppe	ALP	4	0.543	1.54	1.24	1	1					PV863637	PV864362
74	Lalp_74_02	Lalp_21111_02	J. Maindok, V. Heimer	Italy: Trentino-Alto Adige	46.5089	11.7521	2237	2022-08-31	Luzula alpina Hoppe	ALP	4	0.555	1.66	2.09	1
74	Lalp_74_03	Lalp_21111_03	J. Maindok, V. Heimer	Italy: Trentino-Alto Adige	46.5089	11.7518	2232	2022-08-31	Luzula alpina Hoppe	ALP	4	0.547	2.21	1.72	1
74	Lalp_74_04	Lalp_21111_04	J. Maindok, V. Heimer	Italy: Trentino-Alto Adige	46.5095	11.75	2244	2022-08-31	Luzula alpina Hoppe	ALP	4	0.527	4.98	2.823	1	1					PV863638	PV864363
74	Lalp_74_05	Lalp_21111_05	J. Maindok, V. Heimer	Italy: Trentino-Alto Adige	46.5096	11.75	2250	2022-08-31	Luzula alpina Hoppe	ALP	4	0.548	1.51	1.21	1
74	Lalp_74_06	Lalp_21111_06	J. Maindok, V. Heimer	Italy: Trentino-Alto Adige	46.5096	11.7501	2250	2022-08-31	Luzula alpina Hoppe	ALP	4	0.546	1.88	1.7	1
75	Lalp_75_01	Lalp_21102_01	F. Faltner, G. Span	Italy: Trentino-Alto Adige	46.9163	11.7679	1748	2022-07-06	Luzula alpina Hoppe	ALP	4	0.529	5.41	3.828	1
75	Lalp_75_02	Lalp_21102_02	F. Faltner, G. Span	Italy: Trentino-Alto Adige	46.9163	11.7677	1748	2022-07-06	Luzula alpina Hoppe	ALP	4	0.541	5.61	3.612	1	1					PV863635	PV864360
75	Lalp_75_03	Lalp_21102_03	F. Faltner, G. Span	Italy: Trentino-Alto Adige	46.9161	11.7672	1754	2022-07-06	Luzula alpina Hoppe	ALP	4	0.527	5.93	3.14	1
75	Lalp_75_04	Lalp_21102_04	F. Faltner, G. Span	Italy: Trentino-Alto Adige	46.9161	11.7671	1755	2022-07-06	Luzula alpina Hoppe	ALP	4	0.537	4.84	3.659	1	1					PV863636	PV864361
75	Lalp_75_05	Lalp_21102_05	F. Faltner, G. Span	Italy: Trentino-Alto Adige	46.9161	11.767	1754	2022-07-06	Luzula alpina Hoppe	ALP	4	0.531	5.96	3.472	1
75	Lalp_75_06	Lalp_21102_06	F. Faltner, G. Span	Italy: Trentino-Alto Adige	46.9068	11.7498	2206	2022-07-06	Luzula alpina Hoppe	ALP	4	0.548	7.23	5.107	1
76	Lalp_76_01	Lalp_21121_01	A. Mayerova, V. Heimer	Austria: Tirol	47.4579	11.768	2130	2022-08-28	Luzula alpina Hoppe	ALP	4	0.531	6.5	3.477	1	1					PV863639	PV864364
76	Lalp_76_02	Lalp_21121_02	A. Mayerova, V. Heimer	Austria: Tirol	47.458	11.7677	2136	2022-08-28	Luzula alpina Hoppe	ALP	4	0.536	6.32	3.998	1
76	Lalp_76_03	Lalp_21121_03	A. Mayerova, V. Heimer	Austria: Tirol	47.4526	11.7687	2015	2022-08-28	Luzula alpina Hoppe	ALP	4	0.511	6.31	3.165	1
76	Lalp_76_04	Lalp_21121_04	A. Mayerova, V. Heimer	Austria: Tirol	47.4513	11.7677	1967	2022-08-28	Luzula alpina Hoppe	ALP	4	0.54	6.529	4.24	1
76	Lalp_76_05	Lalp_21121_05	A. Mayerova, V. Heimer	Austria: Tirol	47.4444	11.7639	1850	2022-08-28	Luzula alpina Hoppe	ALP	4	0.524	4.808	1.553	1
76	Lalp_76_06	Lalp_21121_06	A. Mayerova, V. Heimer	Austria: Tirol	47.4399	11.7674	1669	2022-08-28	Luzula alpina Hoppe	ALP	4	0.525	6.83	3.164	1	1					PV863640	PV864365
77	Lalp_77_01	Lalp_21132_01	F. Faltner, G. Span	Italy: Trentino-Alto Adige	46.2949	11.779	1908	2022-07-13	Luzula alpina Hoppe	ALP	4	0.548	1.92	0.878	1	1					PV863641	PV864366
78	Lalp_78_01	Lalp_21152_01	Š. and I. Pungaršek	Italy: Trentino-Alto Adige	46.379	11.7934	1926	2021-07-29	Luzula alpina Hoppe	ALP	4	0.53	1.72	1.5	1	1					PV863642	PV864367
78	Lalp_78_02	Lalp_21152_02	Š. and I. Pungaršek	Italy: Trentino-Alto Adige	46.379	11.7934	1925	2021-07-29	Luzula alpina Hoppe	ALP	4	0.53	1.929	1.35	1
78	Lalp_78_03	Lalp_21152_03	Š. and I. Pungaršek	Italy: Trentino-Alto Adige	46.379	11.7934	1927	2021-07-29	Luzula alpina Hoppe	ALP	4	0.529	2.064	1.92	1
78	Lalp_78_04	Lalp_21152_04	Š. and I. Pungaršek	Italy: Trentino-Alto Adige	46.3791	11.7932	1930	2021-07-29	Luzula alpina Hoppe	ALP	4	0.529	2.15	2.622	1	1					PV863643	PV864368
78	Lalp_78_05	Lalp_21152_05	Š. and I. Pungaršek	Italy: Trentino-Alto Adige	46.379	11.7928	1929	2021-07-29	Luzula alpina Hoppe	ALP	4	0.526	2.584	2.328	1
78	Lalp_78_06	Lalp_21152_06	Š. and I. Pungaršek	Italy: Trentino-Alto Adige	46.379	11.7933	1923	2021-07-29	Luzula alpina Hoppe	ALP	4	0.53	2.399	2.124	1
79	Lalp_79_01	Lalp_21172_01	S. Kleiner, F. Faltner	Austria: Tirol	47.1829	11.8058	1669	2022-08-03	Luzula alpina Hoppe	ALP	4	0.541	1.96	1.56	1	1					PV863644	PV864369
79	Lalp_79_02	Lalp_21172_02	S. Kleiner, F. Faltner	Austria: Tirol	47.1829	11.8057	1674	2022-08-03	Luzula alpina Hoppe	ALP	4	0.542	1.9	1.41	1
79	Lalp_79_03	Lalp_21172_03	S. Kleiner, F. Faltner	Austria: Tirol	47.1828	11.8056	1669	2022-08-03	Luzula alpina Hoppe	ALP	4	0.537	2.14	1.41	1
79	Lalp_79_04	Lalp_21172_04	S. Kleiner, F. Faltner	Austria: Tirol	47.1828	11.8054	1677	2022-08-03	Luzula alpina Hoppe	ALP	4	0.541	2.02	2.03	1
80	Lalp_80_01	Lalp_21182_01	A. Mayerova, V. Heimer	Austria: Tirol	47.5931	11.9507	1721	2022-08-28	Luzula alpina Hoppe	ALP	4	0.571	4.804	2.204	1	1					PV863645	PV864370
80	Lalp_80_02	Lalp_21182_02	A. Mayerova, V. Heimer	Austria: Tirol	47.5943	11.9508	1773	2022-08-28	Luzula alpina Hoppe	ALP	4	0.515	7.04	3.535	1	1					PV863646	PV864371
82	Lalp_82_01	Lalp_21201_01	Š. and I. Pungaršek	Italy: Veneto	46.481	12.0518	2267	2021-07-30	Luzula alpina Hoppe	ALP	4	0.544	3.017	1.66	1	1					PV863647	PV864372
82	Lalp_82_02	Lalp_21201_02	Š. and I. Pungaršek	Italy: Veneto	46.481	12.0517	2269	2021-07-30	Luzula alpina Hoppe	ALP	4	0.543	2.336	2.053	1
83	Lalp_83_01	Lalp_21212_01	D. Dietrich, F. Faltner	Italy: Trentino-Alto Adige	47.0005	12.0581	2184	2022-08-23	Luzula alpina Hoppe	ALP	4	0.557	3.03	2.87	1
83	Lalp_83_02	Lalp_21212_02	D. Dietrich, F. Faltner	Italy: Trentino-Alto Adige	47.0007	12.0581	2183	2022-08-23	Luzula alpina Hoppe	ALP	4	0.541	1.55	1.4	1
83	Lalp_83_03	Lalp_21212_03	D. Dietrich, F. Faltner	Italy: Trentino-Alto Adige	47.0008	12.058	2174	2022-08-23	Luzula alpina Hoppe	ALP	4	0.555	1.57	2.18	1	1					PV863648	PV864373
83	Lalp_83_04	Lalp_21212_04	D. Dietrich, F. Faltner	Italy: Trentino-Alto Adige	47.0071	12.0542	1895	2022-08-23	Luzula alpina Hoppe	ALP	4	0.553	3.05	3.34	1	1					PV863649	PV864374
83	Lalp_83_05	Lalp_21212_05	D. Dietrich, F. Faltner	Italy: Trentino-Alto Adige	47.0073	12.0546	1891	2022-08-23	Luzula alpina Hoppe	ALP	4	0.543	1.92	1.72	1	1					PV863650	PV864375
83	Lalp_83_06	Lalp_21212_06	D. Dietrich, F. Faltner	Italy: Trentino-Alto Adige	47.0073	12.0546	1888	2022-08-23	Luzula alpina Hoppe	ALP	4	0.548	2.36	2.63	1
84	Lalp_84_01	Lalp_21222_01	F. Faltner, G. Span	Italy: Veneto	46.3695	12.0838	1795	2022-07-08	Luzula alpina Hoppe	ALP	4	0.547	6.38	4.24	1	1					PV863651	PV864376
84	Lalp_84_02	Lalp_21222_03	F. Faltner, G. Span	Italy: Veneto	46.3689	12.0838	1780	2022-07-08	Luzula alpina Hoppe	ALP	4	0.515	7.62	2.99	1	1					PV863652	PV864377
84	Lalp_84_03	Lalp_21222_04	F. Faltner, G. Span	Italy: Veneto	46.3689	12.0839	1778	2022-07-08	Luzula alpina Hoppe	ALP	4	0.539	5.86	3.5	1
84	Lalp_84_04	Lalp_21222_05	F. Faltner, G. Span	Italy: Veneto	46.3671	12.0853	1703	2022-07-08	Luzula alpina Hoppe	ALP	4	0.538	5.46	2.467	1
90	Lalp_90_01	Lalp_21301_02	F. Faltner, G. Span	Austria: Tirol	46.8725	12.3237	2322	2022-07-07	Luzula alpina Hoppe	ALP	4	0.526	6.87	3.965	1
90	Lalp_90_02	Lalp_21301_03	F. Faltner, G. Span	Austria: Tirol	46.8631	12.3243	1875	2022-07-07	Luzula alpina Hoppe	ALP	4	0.539	6.21	4.317	1
90	Lalp_90_03	Lalp_21301_04	F. Faltner, G. Span	Austria: Tirol	46.8631	12.3246	1870	2022-07-07	Luzula alpina Hoppe	ALP	4	0.525	5.15	3.287	1	1				12AL+24BL	PV863654	PV864379
90	Lalp_90_04	Lalp_21301_05	F. Faltner, G. Span	Austria: Tirol	46.8629	12.3247	1850	2022-07-07	Luzula alpina Hoppe	ALP	4	0.531	6.01	3.873	1
90	Lalp_90_05	Lalp_21301_06	F. Faltner, G. Span	Austria: Tirol	46.8627	12.3252	1827	2022-07-07	Luzula alpina Hoppe	ALP	4	0.547	5.83	4.031	1
90	Lalp_90_06	Lalp_21301_20	F. Faltner, G. Span	Austria: Tirol	46.8629	12.3235	1902	2022-07-07	Luzula alpina Hoppe	ALP	4	0.541	6.47	4.375	1	1				12AL+24BL	PV863655	PV864380
91	Lalp_91_01	Lalp_21312_01	S. Kleiner, F. Faltner	Austria: Salzburg	47.291	12.3268	1925	2022-08-04	Luzula alpina Hoppe	ALP	4	0.533	2.67	2.54	1	1					PV863656	PV864381
91	Lalp_91_02	Lalp_21312_02	S. Kleiner, F. Faltner	Austria: Salzburg	47.291	12.3267	1923	2022-08-04	Luzula alpina Hoppe	ALP	4	0.535	2.97	2.77	1
91	Lalp_91_03	Lalp_21312_03	S. Kleiner, F. Faltner	Austria: Salzburg	47.2909	12.3267	1924	2022-08-04	Luzula alpina Hoppe	ALP	4	0.544	2.27	2.04	1
91	Lalp_91_04	Lalp_21312_04	S. Kleiner, F. Faltner	Austria: Salzburg	47.291	12.327	1926	2022-08-04	Luzula alpina Hoppe	ALP	4	0.542	2.73	2.64	1
91	Lalp_91_05	Lalp_21312_05	S. Kleiner, F. Faltner	Austria: Salzburg	47.2915	12.3275	1924	2022-08-04	Luzula alpina Hoppe	ALP	4	0.541	2.14	2.09	1
91	Lalp_91_06	Lalp_21312_06	S. Kleiner, F. Faltner	Austria: Salzburg	47.2915	12.3273	1924	2022-08-04	Luzula alpina Hoppe	ALP	4	0.553	2.04	2.25	1	1					PV863657	PV864382
93	Lalp_93_01	Lalp_21323_01	D. Baumgartner, F. Faltner	Italy: Veneto	46.5115	12.4044	1806	2022-07-24	Luzula alpina Hoppe	ALP	4	0.56	2.55	2.18	1	1				12AL+24BL	PV863658	PV864383
93	Lalp_93_02	Lalp_21323_02	D. Baumgartner, F. Faltner	Italy: Veneto	46.5114	12.4042	1810	2022-07-25	Luzula alpina Hoppe	ALP	4	0.556	2.01	2.04	1					12AL+24BL
93	Lalp_93_03	Lalp_21323_03	D. Baumgartner, F. Faltner	Italy: Veneto	46.5107	12.4027	1810	2022-07-25	Luzula alpina Hoppe	ALP	4	0.554	1.89	1.77	1	1				12AL+24BL	PV863659	PV864384
93	Lalp_93_04	Lalp_21323_04	D. Baumgartner, F. Faltner	Italy: Veneto	46.5108	12.4027	1813	2022-07-25	Luzula alpina Hoppe	ALP	4	0.567	1.68	2.35	1
94	Lalp_94_01	Lalp_21341_01	J. Geurden, V. Heimer	Austria: Tirol	47.1233	12.4977	1637	2022-07-08	Luzula alpina Hoppe	ALP	4	0.543	1.86	0.961	1	1					PV863660	PV864385
94	Lalp_94_02	Lalp_21341_02	J. Geurden, V. Heimer	Austria: Tirol	47.1233	12.4977	1636	2022-07-08	Luzula alpina Hoppe	ALP	4	0.542	2.88	1.566	1
94	Lalp_94_03	Lalp_21341_03	J. Geurden, V. Heimer	Austria: Tirol	47.1235	12.4979	1662	2022-07-08	Luzula alpina Hoppe	ALP	4	0.538	2.91	1.789	1
94	Lalp_94_04	Lalp_21341_04	J. Geurden, V. Heimer	Austria: Tirol	47.1268	12.5002	1845	2022-07-08	Luzula alpina Hoppe	ALP	4	0.541	1.6	0.916	1
94	Lalp_94_05	Lalp_21341_05	J. Geurden, V. Heimer	Austria: Tirol	47.1299	12.5125	2180	2022-07-08	Luzula alpina Hoppe	ALP	4	0.545	1.87	1.056	1	1					PV863661	PV864386
94	Lalp_94_06	Lalp_21341_06	J. Geurden, V. Heimer	Austria: Tirol	47.1298	12.5125	2179	2022-07-08	Luzula alpina Hoppe	ALP	4	0.542	2.22	1.096	1
98	Lalp_98_01	Lalp_21382_01	S. Kleiner, F. Faltner	Austria: Salzburg	47.4227	12.6354	1371	2022-08-07	Luzula alpina Hoppe	ALP	4	0.529	3.05	1.87	1
98	Lalp_98_02	Lalp_21382_02	S. Kleiner, F. Faltner	Austria: Salzburg	47.4226	12.6355	1372	2022-08-07	Luzula alpina Hoppe	ALP	4	0.527	3.6	1.66	1	1		1		12AL+24BL	PV863662	PV864387
98	Lalp_98_03	Lalp_21382_03	S. Kleiner, F. Faltner	Austria: Salzburg	47.4232	12.6431	1455	2022-08-07	Luzula alpina Hoppe	ALP	4	0.547	3.58	1.725	1	1					PV863663	PV864388
10	Lcam_10_01	Lcam_10311_01	B. Frajman	Austria: Vorarlberg	47.5871	9.79858	585	2022-06-01	Luzula campestris (L.) DC.	CAM	2	0.263	2.71	1.646	1	1					PV863723	PV864448
10	Lcam_10_02	Lcam_10311_02	B. Frajman	Austria: Vorarlberg	47.5866	9.79769	581	2022-06-01	Luzula campestris (L.) DC.	CAM	2	0.268	2.73	1.365	1			1
10	Lcam_10_03	Lcam_10311_03	B. Frajman	Austria: Vorarlberg	47.587	9.79641	566	2022-06-01	Luzula campestris (L.) DC.	CAM	2	0.287	3.95	1.102	1			1
101	Lcam_101_01	Lcam_11411_01	V. Heimer, Ž. Lobnik Cimerman	Austria: Salzburg	47.2546	12.7379	830	2022-06-18	Luzula campestris (L.) DC.	CAM	2	0.266	6.406	2.776	1
101	Lcam_101_02	Lcam_11411_02	V. Heimer, Ž. Lobnik Cimerman	Austria: Salzburg	47.2549	12.7381	858	2022-06-18	Luzula campestris (L.) DC.	CAM	2	0.266	6.813	3.167	1
101	Lcam_101_03	Lcam_11411_03	V. Heimer, Ž. Lobnik Cimerman	Austria: Salzburg	47.2546	12.7377	842	2022-06-18	Luzula campestris (L.) DC.	CAM	2	0.258	7.052	2.743	1
106	Lcam_106_01	Lcam_11461_01	J. Geurden, B. Frajman	Italy: Friuli-Venezia Giulia	46.4614	12.8848	763	2022-05-05	Luzula campestris (L.) DC.	CAM	2	0.267	5.102	1.349	1			1
106	Lcam_106_02	Lcam_11461_02	J. Geurden, B. Frajman	Italy: Friuli-Venezia Giulia	46.462	12.885	774	2022-05-05	Luzula campestris (L.) DC.	CAM	2	0.256	3.56	1.916	1	1		1			PV863735	PV864460
106	Lcam_106_03	Lcam_11461_03	J. Geurden, B. Frajman	Italy: Friuli-Venezia Giulia	46.4596	12.8831	790	2022-05-05	Luzula campestris (L.) DC.	CAM	2	0.26	2.93	1.573	1
113	Lcam_113_01	Lcam_11551_01	V. Heimer, Ž. Lobnik Cimerman	Austria: Salzburg	47.6799	13.1885	1049	2022-06-18	Luzula campestris (L.) DC.	CAM	2	0.273	3.578	1.822	1	1					PV863736	PV864461
113	Lcam_113_02	Lcam_11551_02	V. Heimer, Ž. Lobnik Cimerman	Austria: Salzburg	47.6799	13.1885	1049	2022-06-18	Luzula campestris (L.) DC.	CAM	2	0.275	1.7	0.99	1
113	Lcam_113_03	Lcam_11551_03	V. Heimer, Ž. Lobnik Cimerman	Austria: Salzburg	47.6797	13.1884	1049	2022-06-18	Luzula campestris (L.) DC.	CAM	2	0.273	1.85	1.05	1
119	Lcam_119_01	Lcam_11601_01	B. Frajman	Austria: Kärnten	46.8394	13.4326	653	2022-06-06	Luzula campestris (L.) DC.	CAM	2	0.255	7.75	2.838	1	1					PV863737	PV864462
119	Lcam_119_02	Lcam_11601_02	B. Frajman	Austria: Kärnten	46.8394	13.4327	654	2022-06-06	Luzula campestris (L.) DC.	CAM	2	0.262	7.27	2.503	1			1
119	Lcam_119_03	Lcam_11601_03	B. Frajman	Austria: Kärnten	46.8394	13.4327	657	2022-06-06	Luzula campestris (L.) DC.	CAM	2	0.266	8.41	3.652	1
121	Lcam_121_01	Lcam_11631_01	V. Heimer, Ž. Lobnik Cimerman	Austria: Salzburg	47.1352	13.5456	1152	2022-06-18	Luzula campestris (L.) DC.	CAM	2	0.259	7.55	2.701	1			1
121	Lcam_121_02	Lcam_11631_02	V. Heimer, Ž. Lobnik Cimerman	Austria: Salzburg	47.1352	13.5456	1139	2022-06-18	Luzula campestris (L.) DC.	CAM	2	0.262	7.58	3.033	1
121	Lcam_121_03	Lcam_11631_03	V. Heimer, Ž. Lobnik Cimerman	Austria: Salzburg	47.1352	13.5457	1148	2022-06-18	Luzula campestris (L.) DC.	CAM	2	0.253	7.62	2.778	1	1					PV863738	PV864463
123	Lcam_123_01	Lcam_21644_01	J. Czogalla, V. Heimer	Austria: Salzburg	47.4555	13.5751	1509	2022-08-21	Luzula campestris (L.) DC.	CAM	2	0.266	2.208	1.174	1	1					PV863758	PV864483
124	Lcam_124_01	Lcam_11671_01	B. Frajman	Slovenia: Primorska	46.243	13.5944	225	2022-06-03	Luzula campestris (L.) DC.	CAM	2	0.263	3.36	1.096	1			1
124	Lcam_124_02	Lcam_11671_02	B. Frajman	Slovenia: Primorska	46.2429	13.5943	227	2022-06-03	Luzula campestris (L.) DC.	CAM	2	0.268	2.58	1.367	1
124	Lcam_124_03	Lcam_11671_03	B. Frajman	Slovenia: Primorska	46.243	13.5936	224	2022-06-03	Luzula campestris (L.) DC.	CAM	2	0.268	3.28	1.208	1	1					PV863739	PV864464
125	Lcam_125_01	Lcam_11691_07	J. Geurden, B. Frajman	Slovenia: Primorska	45.9495	13.6393	148	2022-05-05	Luzula campestris (L.) DC.	CAM	2	0.267	3.77	1.876	1	1					PV863740	PV864465
125	Lcam_125_02	Lcam_11691_08	J. Geurden, B. Frajman	Slovenia: Primorska	45.9495	13.6393	148	2022-05-05	Luzula campestris (L.) DC.	CAM	2	0.266	2.97	1.743	1
129	Lcam_129_01	Lcam_21772_01	D. Dietrich, F. Faltner	Austria: Steiermark	47.3252	13.7955	1356	2022-08-16	Luzula campestris (L.) DC.	CAM	2	0.271	1.69	1.42	1	1					PV863759	PV864484
132	Lcam_132_01	Lcam_11821_01	S. Kleiner, V. Heimer	Austria: Oberösterreich	47.923	13.8685	547	2022-06-23	Luzula campestris (L.) DC.	CAM	2	0.267	2.08	0.962	1
132	Lcam_132_02	Lcam_11821_02	S. Kleiner, V. Heimer	Austria: Oberösterreich	47.9229	13.8685	544	2022-06-23	Luzula campestris (L.) DC.	CAM	2	0.266	2.69	1.081	1
132	Lcam_132_03	Lcam_11821_03	S. Kleiner, V. Heimer	Austria: Oberösterreich	47.9225	13.8686	546	2022-06-23	Luzula campestris (L.) DC.	CAM	2	0.27	2.15	0.677	1	1					PV863741	PV864466
133	Lcam_133_01	Lcam_11661_01	V. Heimer, Ž. Lobnik Cimerman	Austria: Steiermark	47.483	14.0351	853	2022-06-18	Luzula campestris (L.) DC.	CAM	2	0.263	2.76	1.004	1
133	Lcam_133_02	Lcam_11661_02	V. Heimer, Ž. Lobnik Cimerman	Austria: Steiermark	47.4829	14.0351	848	2022-06-18	Luzula campestris (L.) DC.	CAM	2	0.266	2.51	0.88	1
133	Lcam_133_03	Lcam_11661_03	V. Heimer, Ž. Lobnik Cimerman	Austria: Steiermark	47.4039	13.5632	803	2022-06-18	Luzula campestris (L.) DC.	CAM	2	0.264	2.57	0.957	1
138	Lcam_138_01	Lcam_11871_01	J. Geurden, B. Frajman	Slovenia: Primorska	45.7629	14.0254	353	2022-05-06	Luzula campestris (L.) DC.	CAM	2	0.264	3.29	1.37	1			1
138	Lcam_138_02	Lcam_11871_02	J. Geurden, B. Frajman	Slovenia: Primorska	45.763	14.0254	349	2022-05-06	Luzula campestris (L.) DC.	CAM	2	0.266	3.16	1.741	1	1					PV863742	PV864467
138	Lcam_138_03	Lcam_11871_03	J. Geurden, B. Frajman	Slovenia: Primorska	45.7629	14.0254	347	2022-05-06	Luzula campestris (L.) DC.	CAM	2	0.267	2.66	1.722	1
138	Lcam_138_04	Lcam_11871_04	J. Geurden, B. Frajman	Slovenia: Primorska	45.7628	14.0254	340	2022-05-06	Luzula campestris (L.) DC.	CAM	2	0.261	2.95	1.654	1
139	Lcam_139_01	Lcam_11882_01	J. Geurden, B. Frajman	Austria: Kärnten	46.7249	14.0448	659	2022-05-08	Luzula campestris (L.) DC.	CAM	2	0.266	3.25	1.361	1		1	1
139	Lcam_139_02	Lcam_11882_02	J. Geurden, B. Frajman	Austria: Kärnten	46.7251	14.0452	663	2022-05-08	Luzula campestris (L.) DC.	CAM	2	0.267	2.57	1.547	1
139	Lcam_139_03	Lcam_11882_03	J. Geurden, B. Frajman	Austria: Kärnten	46.7249	14.0453	669	2022-05-08	Luzula campestris (L.) DC.	CAM	2	0.265	3.18	1.772	1
144	Lcam_144_01	Lcam_11941_01	J. Geurden, B. Frajman	Slovenia: Gorenjska	46.3469	14.2758	588	2022-05-08	Luzula campestris (L.) DC.	CAM	2	0.266	3.66	2.18	1	1					PV863743	PV864468
144	Lcam_144_02	Lcam_11941_02	J. Geurden, B. Frajman	Slovenia: Gorenjska	46.3471	14.2763	591	2022-05-08	Luzula campestris (L.) DC.	CAM	2	0.27	3.68	1.845	1			1
144	Lcam_144_03	Lcam_11941_03	J. Geurden, B. Frajman	Slovenia: Gorenjska	46.347	14.2764	592	2022-05-08	Luzula campestris (L.) DC.	CAM	2	0.269	3.32	1.571	1
147	Lcam_147_01	Lcam_11981_01	S. Kleiner, V. Heimer	Austria: Steiermark	47.212	14.4446	999	2022-06-23	Luzula campestris (L.) DC.	CAM	2	0.266	7.049	3.031	1	1		1			PV863744	PV864469
147	Lcam_147_02	Lcam_11981_02	S. Kleiner, V. Heimer	Austria: Steiermark	47.2113	14.4446	935	2022-06-23	Luzula campestris (L.) DC.	CAM	2	0.27	6.75	3.495	1
147	Lcam_147_03	Lcam_11981_03	S. Kleiner, V. Heimer	Austria: Steiermark	47.2114	14.4446	908	2022-06-23	Luzula campestris (L.) DC.	CAM	2	0.269	2.28	0.88	1
149	Lcam_149_01	Lcam_12011_01	S. Kleiner, V. Heimer	Austria: Oberösterreich	47.8705	14.5504	488	2022-06-23	Luzula campestris (L.) DC.	CAM	2	0.263	2.25	0.74	1	1					PV863745	PV864470
149	Lcam_149_02	Lcam_12011_02	S. Kleiner, V. Heimer	Austria: Oberösterreich	47.8701	14.5503	491	2022-06-23	Luzula campestris (L.) DC.	CAM	2	0.257	5.01	1.011	1
149	Lcam_149_03	Lcam_12011_03	S. Kleiner, V. Heimer	Austria: Oberösterreich	47.8701	14.5504	476	2022-06-23	Luzula campestris (L.) DC.	CAM	2	0.266	1.91	0.835	1
151	Lcam_151_01	Lcam_12021_01	J. Geurden, B. Frajman	Slovenia: Gorenjska	46.3274	14.589	594	2022-05-07	Luzula campestris (L.) DC.	CAM	2	0.265	8.3	3.354	1
151	Lcam_151_02	Lcam_12021_02	J. Geurden, B. Frajman	Slovenia: Gorenjska	46.3276	14.5897	592	2022-05-07	Luzula campestris (L.) DC.	CAM	2	0.27	2.74	1.368	1
151	Lcam_151_03	Lcam_12021_03	J. Geurden, B. Frajman	Slovenia: Gorenjska	46.328	14.5895	598	2022-05-07	Luzula campestris (L.) DC.	CAM	2	0.268	2.74	1.616	1	1					PV863746	PV864471
155	Lcam_155_01	Lcam_22072_01	J. Czogalla, V. Heimer	Austria: Niederösterreich	47.7858	14.8163	1101	2022-08-12	Luzula campestris (L.) DC.	CAM	2	0.271	2.42	0.924	1	1					PV863760	PV864485
156	Lcam_156_01	Lcam_12081_01	S. Kleiner, V. Heimer	Austria: Steiermark	47.5536	14.8766	774	2022-06-23	Luzula campestris (L.) DC.	CAM	2	0.268	2.19	0.996	1
156	Lcam_156_02	Lcam_12081_02	S. Kleiner, V. Heimer	Austria: Steiermark	47.5531	14.8766	772	2022-06-23	Luzula campestris (L.) DC.	CAM	2	0.256	7.241	2.412	1
156	Lcam_156_03	Lcam_12081_03	S. Kleiner, V. Heimer	Austria: Steiermark	47.5531	14.8766	772	2022-06-23	Luzula campestris (L.) DC.	CAM	2	0.254	6.339	2.201	1
162	Lcam_162_01	Lcam_12171_01	S. Kleiner, V. Heimer	Austria: Steiermark	47.1867	15.2274	562	2022-06-23	Luzula campestris (L.) DC.	CAM	2	0.269	7.055	3.177	1
162	Lcam_162_02	Lcam_12171_02	S. Kleiner, V. Heimer	Austria: Steiermark	47.1869	15.2275	566	2022-06-23	Luzula campestris (L.) DC.	CAM	2	0.267	2.6	0.988	1	1					PV863747	PV864472
162	Lcam_162_03	Lcam_12171_03	S. Kleiner, V. Heimer	Austria: Steiermark	47.1868	15.2275	567	2022-06-23	Luzula campestris (L.) DC.	CAM	2	0.266	2.65	0.939	1
163	Lcam_163_01	Lcam_12192_01	S. Kleiner, V. Heimer	Austria: Niederoesterreich	47.8361	15.3114	871	2022-06-23	Luzula campestris (L.) DC.	CAM	2	0.274	4.97	0.902	1
163	Lcam_163_02	Lcam_12192_02	S. Kleiner, V. Heimer	Austria: Niederoesterreich	47.8361	15.3114	873	2022-06-23	Luzula campestris (L.) DC.	CAM	2	0.279	2.95	1.166	1			1
163	Lcam_163_03	Lcam_12192_03	S. Kleiner, V. Heimer	Austria: Niederoesterreich	47.8362	15.3115	896	2022-06-23	Luzula campestris (L.) DC.	CAM	2	0.271	3.61	0.943	1	1					PV863748	PV864473
166	Lcam_166_02	Lcam_12231_02	S. Kleiner, V. Heimer	Austria: Steiermark	47.5443	15.5838	694	2022-06-23	Luzula campestris (L.) DC.	CAM	2	0.26	2.93	1.013	1
166	Lcam_166_03	Lcam_12231_03	S. Kleiner, V. Heimer	Austria: Steiermark	47.5443	15.5837	692	2022-06-23	Luzula campestris (L.) DC.	CAM	2	0.263	2.61	1.001	1	1					PV863749	PV864474
167	Lcam_167_01	Lcam_12241_01	J. Geurden, B. Frajman	Slovenia: Štajerska	46.4605	15.6028	503	2022-05-07	Luzula campestris (L.) DC.	CAM	2	0.264	3.43	1.511	1
167	Lcam_167_02	Lcam_12241_02	J. Geurden, B. Frajman	Slovenia: Štajerska	46.4604	15.6031	503	2022-05-07	Luzula campestris (L.) DC.	CAM	2	0.268	4.14	1.926	1
167	Lcam_167_03	Lcam_12241_03	J. Geurden, B. Frajman	Slovenia: Štajerska	46.46	15.6071	476	2022-05-07	Luzula campestris (L.) DC.	CAM	2	0.27	5.86	1.875	1	1		1			PV863750	PV864475
169	Lcam_169_01	Lcam_22263_01	S. Kleiner, V. Heimer	Austria: Niederösterreich	47.7925	15.8151	1240	2022-07-29	Luzula campestris (L.) DC.	CAM	2	0.267	2.8	1.012	1	1					PV863761	PV864486
169	Lcam_169_02	Lcam_22263_02	S. Kleiner, V. Heimer	Austria: Niederösterreich	47.7926	15.8151	1236	2022-07-29	Luzula campestris (L.) DC.	CAM	2	0.265	2.45	0.971	1			1
17	Lcam_17_01	Lcam_10393_01	A. Hilpold, V. Heimer	Switzerland: Graubünden	46.3477	10.066	1080	2022-06-14	Luzula campestris (L.) DC.	CAM	2	0.273	7.481	1.291	1
17	Lcam_17_02	Lcam_10393_02	A. Hilpold, V. Heimer	Switzerland: Graubünden	46.3477	10.0661	1085	2022-06-14	Luzula campestris (L.) DC.	CAM	2	0.273	2.17	1.14	1	1					PV863724	PV864449
17	Lcam_17_03	Lcam_10393_03	A. Hilpold, V. Heimer	Switzerland: Graubünden	46.3476	10.0661	1086	2022-06-14	Luzula campestris (L.) DC.	CAM	2	0.275	1.75	0.94	1			1
174	Lcam_174_01	Lcam_12321_01	S. Kleiner, V. Heimer	Austria: Niederoesterreich	48.0277	15.912	473	2022-06-23	Luzula campestris (L.) DC.	CAM	2	0.257	7.61	2.478	1	1					PV863751	PV864476
174	Lcam_174_02	Lcam_12321_02	S. Kleiner, V. Heimer	Austria: Niederoesterreich	48.0277	15.9119	476	2022-06-23	Luzula campestris (L.) DC.	CAM	2	0.26	9.17	2.418	1
174	Lcam_174_03	Lcam_12321_03	S. Kleiner, V. Heimer	Austria: Niederoesterreich	48.0277	15.9121	485	2022-06-23	Luzula campestris (L.) DC.	CAM	2	0.267	4.315	1.564	1
184	Lcam_184_01	Lcam_12471_01	V. Heimer, J. Czogalla	Austria: Burgenland	47.3066	16.4182	399	2022-06-14	Luzula campestris (L.) DC.	CAM	2	0.267	2.94	2.431	1	1					PV863752	PV864477
21	Lcam_21_01	Lcam_20432_01	J. Maindok, V. Heimer	Italy: Lombardia	45.7837	10.1893	1462	2022-07-14	Luzula campestris (L.) DC.	CAM	2	0.256	7.79	2.51	1	1					PV863753	PV864478
24	Lcam_24_01	Lcam_10471_01	J. Geurden, V. Heimer	Italy: Lombardia	45.58	10.3266	914	2022-05-16	Luzula campestris (L.) DC.	CAM	2	0.267	2.62	1.329	1	1					PV863725	PV864450
25	Lcam_25_01	Lcam_10481_01	A. Hilpold, V. Heimer	Italy: Lombardia	46.0374	10.3375	615	2022-06-14	Luzula campestris (L.) DC.	CAM	2	0.259	7.41	2.735	1			1
25	Lcam_25_02	Lcam_10481_02	A. Hilpold, V. Heimer	Italy: Lombardia	46.0374	10.3375	609	2022-06-14	Luzula campestris (L.) DC.	CAM	2	0.256	7.69	2.486	1
25	Lcam_25_03	Lcam_10481_03	A. Hilpold, V. Heimer	Italy: Lombardia	46.0374	10.3375	607	2022-06-14	Luzula campestris (L.) DC.	CAM	2	0.256	7.83	2.399	1	1					PV863726	PV864451
26	Lcam_26_01	Lcam_10491_01	A. Hilpold, V. Heimer	Italy: Lombardia	45.6339	10.359	560	2022-06-14	Luzula campestris (L.) DC.	CAM	2	0.268	2.71	1.498	1			1
26	Lcam_26_02	Lcam_10491_02	A. Hilpold, V. Heimer	Italy: Lombardia	45.6339	10.359	563	2022-06-14	Luzula campestris (L.) DC.	CAM	2	0.268	2.83	1.533	1			1
26	Lcam_26_03	Lcam_10491_03	A. Hilpold, V. Heimer	Italy: Lombardia	45.6339	10.3591	560	2022-06-14	Luzula campestris (L.) DC.	CAM	2	0.264	2.93	1.675	1	1		1			PV863727	PV864452
3	Lcam_3_01	Lcam_10241_01	A. Hilpold, V. Heimer	Italy: Lombardia	46.2103	9.45	215	2022-06-14	Luzula campestris (L.) DC.	CAM	2	0.267	1.96	0.864	1
3	Lcam_3_02	Lcam_10241_02	A. Hilpold, V. Heimer	Italy: Lombardia	46.211	9.45149	214	2022-06-14	Luzula campestris (L.) DC.	CAM	2	0.265	2.74	0.983	1
3	Lcam_3_03	Lcam_10241_03	A. Hilpold, V. Heimer	Italy: Lombardia	46.2109	9.45103	218	2022-06-14	Luzula campestris (L.) DC.	CAM	2	0.268	2.03	0.846	1	1					PV863718	PV864443
35	Lcam_35_01	Lcam_10581_01	B. Frajman	Austria: Tirol	47.1166	10.6348	955	2022-05-31	Luzula campestris (L.) DC.	CAM	2	0.267	3.14	1.406	1
35	Lcam_35_02	Lcam_10581_02	B. Frajman	Austria: Tirol	47.1165	10.6347	951	2022-05-31	Luzula campestris (L.) DC.	CAM	2	0.256	3.94	2.02	1
35	Lcam_35_03	Lcam_10581_03	B. Frajman	Austria: Tirol	47.1166	10.6347	950	2022-05-31	Luzula campestris (L.) DC.	CAM	2	0.269	3.05	1.283	1	1					PV863728	PV864453
39	Lcam_39_01	Lcam_30621_01	A. Hilpold, L. Angelini, L. Baldaszti	Italy: Trentino-Alto Adige	46.621	10.7698	712	NA	Luzula campestris (L.) DC.	CAM	2	0.267	2.32	1.46	1	1		1			PV863762	PV864487
39	Lcam_39_02	Lcam_30621_03	A. Hilpold, L. Angelini, L. Baldaszti	Italy: Trentino-Alto Adige	46.621	10.7698	712	NA	Luzula campestris (L.) DC.	CAM	2	0.263	3.27	2.22	1
39	Lcam_39_03	Lcam_30621_10	A. Hilpold, L. Angelini, L. Baldaszti	Italy: Trentino-Alto Adige	46.621	10.7698	712	NA	Luzula campestris (L.) DC.	CAM	2	0.263	2.58	1.88	1
4	Lcam_4_01	Lcam_10251_01	A. Hilpold, V. Heimer	Italy: Lombardia	45.7779	9.45459	366	2022-06-14	Luzula campestris (L.) DC.	CAM	2	0.267	3.46	1.777	1	1					PV863719	PV864444
4	Lcam_4_02	Lcam_10251_02	A. Hilpold, V. Heimer	Italy: Lombardia	45.7778	9.45463	382	2022-06-14	Luzula campestris (L.) DC.	CAM	2	0.267	3.34	1.317	1
4	Lcam_4_03	Lcam_10251_03	A. Hilpold, V. Heimer	Italy: Lombardia	45.7779	9.45455	385	2022-06-14	Luzula campestris (L.) DC.	CAM	2	0.268	2.68	1.424	1		1
49	Lcam_49_01	Lcam_10751_01	J. Geurden, V. Heimer	Italy: Trentino-Alto Adige	45.8393	10.9603	520	2022-05-15	Luzula campestris (L.) DC.	CAM	2	0.262	2.32	1.232	1
49	Lcam_49_02	Lcam_10751_02	J. Geurden, V. Heimer	Italy: Trentino-Alto Adige	45.8391	10.9609	526	2022-05-15	Luzula campestris (L.) DC.	CAM	2	0.265	2.5	1.471	1	1					PV863729	PV864454
49	Lcam_49_03	Lcam_10751_03	J. Geurden, V. Heimer	Italy: Trentino-Alto Adige	45.839	10.9607	524	2022-05-15	Luzula campestris (L.) DC.	CAM	2	0.269	2.51	1.653	1			1
5	Lcam_5_01	Lcam_10261_01	A. Hilpold, V. Heimer	Italy: Lombardia	45.7884	9.51331	1281	2022-06-14	Luzula campestris (L.) DC.	CAM	2	0.268	2.6	1.49	1
5	Lcam_5_02	Lcam_10261_02	A. Hilpold, V. Heimer	Italy: Lombardia	45.7884	9.51331	1281	2022-06-14	Luzula campestris (L.) DC.	CAM	2	0.271	2.53	1.17	1	1		1			PV863720	PV864445
5	Lcam_5_03	Lcam_10261_03	A. Hilpold, V. Heimer	Italy: Lombardia	45.7884	9.51331	1281	2022-06-14	Luzula campestris (L.) DC.	CAM	2	0.269	2.79	1.22	1			1
59	Lcam_59_01	Lcam_10932_01	J. Geurden, V. Heimer	Italy: Trentino-Alto Adige	46.5217	11.341	786	2023-05-29	Luzula campestris (L.) DC.	CAM	2	0.255	4.45	1.41	1	1					PV863730	PV864455
6	Lcam_6_01	Lcam_10272_01	A. Hilpold, V. Heimer	Switzerland: Graubünden	46.3318	9.51786	698	2022-06-14	Luzula campestris (L.) DC.	CAM	2	0.26	3.81	1.558	1
6	Lcam_6_02	Lcam_10272_02	A. Hilpold, V. Heimer	Switzerland: Graubünden	46.3318	9.51786	699	2022-06-14	Luzula campestris (L.) DC.	CAM	2	0.267	2.96	1.205	1
6	Lcam_6_03	Lcam_10272_03	A. Hilpold, V. Heimer	Switzerland: Graubünden	46.3318	9.51786	698	2022-06-14	Luzula campestris (L.) DC.	CAM	2	0.268	3.16	1.39	1		1
60	Lcam_60_01	Lcam_20942_01	B. Frajman	Austria: Tirol	47.2897	11.3534	1668	2022-07-14	Luzula campestris (L.) DC.	CAM	2	0.26	8.05	2.421	1	1					PV863754	PV864479
61	Lcam_61_01	Lcam_30951_01	A. Hilpold, J. Plunger	Italy: Trentino-Alto Adige	46.6876	11.357	1298	NA	Luzula campestris (L.) DC.	CAM	2	0.265	4.11	3.15	1	1					PV863763	PV864488
61	Lcam_61_02	Lcam_30951_02	A. Hilpold, J. Plunger	Italy: Trentino-Alto Adige	46.6876	11.357	1298	NA	Luzula campestris (L.) DC.	CAM	2	0.264	2.23	1.9	1
61	Lcam_61_03	Lcam_30951_03	A. Hilpold, J. Plunger	Italy: Trentino-Alto Adige	46.6876	11.357	1298	NA	Luzula campestris (L.) DC.	CAM	2	0.269	2.21	1.79	1
63	Lcam_63_01	Lcam_10971_01	J. Geurden, V. Heimer, F. Faltner, B. Frajman	Austria: Tirol	47.2705	11.3758	664	2022-05-13	Luzula campestris (L.) DC.	CAM	2	0.27	4.644	1.67	1
63	Lcam_63_02	Lcam_10971_02	J. Geurden, V. Heimer, F. Faltner, B. Frajman	Austria: Tirol	47.2704	11.3735	683	2022-05-13	Luzula campestris (L.) DC.	CAM	2	0.269	3.45	1.478	1	1					PV863731	PV864456
63	Lcam_63_03	Lcam_10971_03	J. Geurden, V. Heimer, F. Faltner, B. Frajman	Austria: Tirol	47.2705	11.3733	686	2022-05-13	Luzula campestris (L.) DC.	CAM	2	0.268	2.52	1.531	1			1
68	Lcam_68_01	Lcam_31031_01	A. Hilpold	Italy: Trentino-Alto Adige	46.8524	11.6241	1379	NA	Luzula campestris (L.) DC.	CAM	2	0.264	3.39	1.67	1	1					PV863764	PV864489
68	Lcam_68_02	Lcam_31031_03	A. Hilpold	Italy: Trentino-Alto Adige	46.8524	11.6241	1379	NA	Luzula campestris (L.) DC.	CAM	2	0.264	3.14	1.68	1
73	Lcam_73_01	Lcam_31091_01	J. Geurden, V. Heimer	Italy: Veneto	45.8133	11.7448	759	2023-05-30	Luzula campestris (L.) DC.	CAM	2	0.278	5.54	2.099	1	1					PV863765	PV864490
73	Lcam_73_02	Lcam_31091_02	J. Geurden, V. Heimer	Italy: Veneto	45.8133	11.7448	759	2023-05-30	Luzula campestris (L.) DC.	CAM	2	0.267	3.39	1.655	1
73	Lcam_73_03	Lcam_31091_03	J. Geurden, V. Heimer	Italy: Veneto	45.8133	11.7448	759	2023-05-30	Luzula campestris (L.) DC.	CAM	2	0.271	3.52	1.547	1
79	Lcam_79_01	Lcam_21173_01	S. Kleiner, F. Faltner	Austria: Tirol	47.1829	11.8057	1669	2022-08-03	Luzula campestris (L.) DC.	CAM	2	0.266	3.27	2.43	1
8	Lcam_8_01	Lcam_10291_01	B. Frajman	Austria: Vorarlberg	47.3527	9.69088	560	2022-06-01	Luzula campestris (L.) DC.	CAM	2	0.265	3.29	1.388	1
8	Lcam_8_02	Lcam_10291_02	B. Frajman	Austria: Vorarlberg	47.3525	9.69094	562	2022-06-01	Luzula campestris (L.) DC.	CAM	2	0.263	2.67	1.874	1	1		1			PV863721	PV864446
8	Lcam_8_03	Lcam_10291_03	B. Frajman	Austria: Vorarlberg	47.3519	9.69169	580	2022-06-01	Luzula campestris (L.) DC.	CAM	2	0.262	2.69	1.903	1
81	Lcam_81_01	Lcam_11191_01	Ž. Lobnik Cimerman, F. Faltner	Italy: Trentino-Alto Adige	46.7736	11.9545	976	2022-05-14	Luzula campestris (L.) DC.	CAM	2	0.263	2.73	1.571	1	1					PV863732	PV864457
81	Lcam_81_02	Lcam_11191_02	Ž. Lobnik Cimerman, F. Faltner	Italy: Trentino-Alto Adige	46.7736	11.9544	978	2022-05-14	Luzula campestris (L.) DC.	CAM	2	0.261	4.3	2.173	1
81	Lcam_81_03	Lcam_11191_03	Ž. Lobnik Cimerman, F. Faltner	Italy: Trentino-Alto Adige	46.7735	11.9544	978	2022-05-14	Luzula campestris (L.) DC.	CAM	2	0.267	2.58	1.261	1
86	Lcam_86_01	Lcam_11241_01	Ž. Lobnik Cimerman, B. Frajman	Austria: Tirol	47.6855	12.1815	505	2022-05-19	Luzula campestris (L.) DC.	CAM	2	0.268	2.54	1.578	1
86	Lcam_86_02	Lcam_11241_02	Ž. Lobnik Cimerman, B. Frajman	Austria: Tirol	47.6856	12.1816	516	2022-05-19	Luzula campestris (L.) DC.	CAM	2	0.266	2.93	1.598	1
86	Lcam_86_03	Lcam_11241_03	Ž. Lobnik Cimerman, B. Frajman	Austria: Tirol	47.6861	12.1818	535	2022-05-19	Luzula campestris (L.) DC.	CAM	2	0.265	4.67	2.579	1	1					PV863733	PV864458
88	Lcam_88_01	Lcam_31281_01	J. Geurden, V. Heimer	Italy: Veneto	46.0076	12.2966	470	2023-05-31	Luzula campestris (L.) DC.	CAM	2	0.265	2.758	1.085	1	1					PV863766	PV864491
88	Lcam_88_02	Lcam_31281_03	J. Geurden, V. Heimer	Italy: Veneto	46.0076	12.2966	470	2023-05-31	Luzula campestris (L.) DC.	CAM	2	0.262	3.488	1.01	1
9	Lcam_9_01	Lcam_10301_01	A. Hilpold, V. Heimer	Italy: Lombardia	45.7361	9.71201	335	2022-06-14	Luzula campestris (L.) DC.	CAM	2	0.269	2.42	1.288	1
9	Lcam_9_02	Lcam_10301_02	A. Hilpold, V. Heimer	Italy: Lombardia	45.736	9.71196	331	2022-06-14	Luzula campestris (L.) DC.	CAM	2	0.27	2.24	1.269	1	1					PV863722	PV864447
9	Lcam_9_03	Lcam_10301_03	A. Hilpold, V. Heimer	Italy: Lombardia	45.7361	9.71202	328	2022-06-14	Luzula campestris (L.) DC.	CAM	2	0.265	2.36	1.374	1
96	Lcam_96_01	Lcam_21352_01	S. Kleiner, V. Heimer	Germany: Bayern	47.7511	12.5036	1569	2022-08-21	Luzula campestris (L.) DC.	CAM	2	0.272	3.15	3.224	1	1					PV863755	PV864480
97	Lcam_97_01	Lcam_11371_01	B. Frajman	Austria: Tirol	46.7606	12.5287	1005	2022-06-02	Luzula campestris (L.) DC.	CAM	2	0.264	6.836	3.035	1	1	1		1		PV863734	PV864459
97	Lcam_97_02	Lcam_11371_02	B. Frajman	Austria: Tirol	46.7604	12.5287	1028	2022-06-02	Luzula campestris (L.) DC.	CAM	2	0.257	7.577	2.269	1
97	Lcam_97_03	Lcam_11371_03	B. Frajman	Austria: Tirol	46.7605	12.5285	1032	2022-06-02	Luzula campestris (L.) DC.	CAM	2	0.269	7.27	2.663	1
98	Lcam_98_01	Lcam_21383_01	S. Kleiner, F. Faltner	Austria: Salzburg	47.4238	12.6432	1474	2022-08-07	Luzula campestris (L.) DC.	CAM	2	0.254	8.57	2.557	1	1					PV863756	PV864481
98	Lcam_98_02	Lcam_21383_02	S. Kleiner, F. Faltner	Austria: Salzburg	47.4238	12.6432	1473	2022-08-07	Luzula campestris (L.) DC.	CAM	2	0.253	7.54	2.823	1	1					PV863757	PV864482
98	Lcam_98_03	Lcam_21383_03	S. Kleiner, F. Faltner	Austria: Salzburg	47.4237	12.6434	1469	2022-08-07	Luzula campestris (L.) DC.	CAM	2	0.253	7.28	2.676	1
98	Lcam_98_04	Lcam_21383_04	S. Kleiner, F. Faltner	Austria: Salzburg	47.4237	12.6434	1467	2022-08-07	Luzula campestris (L.) DC.	CAM	2	0.264	7.08	2.649	1
99	Lcam_99_01	Lcam_31391_01	J. Geurden & V. Heimer	Italy: Friuli-Venezia Giulia	46.1582	12.657	356	2023-05-31	Luzula campestris (L.) DC.	CAM	2	0.264	3.52	1.873	1	1					PV863767	PV864492
99	Lcam_99_02	Lcam_31391_02	J. Geurden & V. Heimer	Italy: Friuli-Venezia Giulia	46.1582	12.657	356	2023-05-31	Luzula campestris (L.) DC.	CAM	2	0.267	3.24	1.778	1
99	Lcam_99_03	Lcam_31391_03	J. Geurden & V. Heimer	Italy: Friuli-Venezia Giulia	46.1582	12.657	356	2023-05-31	Luzula campestris (L.) DC.	CAM	2	0.264	4.44	2.518	1
125	Ldif_125_01	Ldif_11692_02	J. Geurden, B. Frajman	Slovenia: Primorska	45.9494	13.6396	145	2022-05-05	Luzula divulgatiformis Bačič & Jogan	DIF	2	0.251	2.33	1.552	1	1		1			PV863780	PV864505
125	Ldif_125_02	Ldif_11692_03	J. Geurden, B. Frajman	Slovenia: Primorska	45.9494	13.6396	145	2022-05-05	Luzula divulgatiformis Bačič & Jogan	DIF	2	0.246	3.17	1.481	1		1	1
125	Ldif_125_03	Ldif_11692_04	J. Geurden, B. Frajman	Slovenia: Primorska	45.9508	13.6374	116	2022-05-05	Luzula divulgatiformis Bačič & Jogan	DIF	2	0.254	2.8	1.7	1			1
125	Ldif_125_04	Ldif_11692_05	J. Geurden, B. Frajman	Slovenia: Primorska	45.9509	13.6373	117	2022-05-05	Luzula divulgatiformis Bačič & Jogan	DIF	2	0.236	6.18	3	1	1		1			PV863781	PV864506
125	Ldif_125_05	Ldif_11692_06	J. Geurden, B. Frajman	Slovenia: Primorska	45.9492	13.6398	149	2022-05-05	Luzula divulgatiformis Bačič & Jogan	DIF	2	0.253	3.01	1.499	1			1
135	Ldif_135_01	Ldif_11841_01	B. Frajman	Slovenia: Primorska	45.7659	13.894	315	2022-05-06	Luzula divulgatiformis Bačič & Jogan	DIF	2	0.241	3.99	2.508	1
135	Ldif_135_02	Ldif_11841_03	B. Frajman	Slovenia: Primorska	45.7659	13.894	314	2022-05-06	Luzula divulgatiformis Bačič & Jogan	DIF	2	0.245	3.14	1.726	1
135	Ldif_135_03	Ldif_11841_04	B. Frajman	Slovenia: Primorska	45.766	13.894	315	2022-05-06	Luzula divulgatiformis Bačič & Jogan	DIF	2	0.248	2.88	1.903	1	1	1	1	1		PV863782	PV864507
135	Ldif_135_04	Ldif_11841_05	B. Frajman	Slovenia: Primorska	45.7659	13.8941	312	2022-05-06	Luzula divulgatiformis Bačič & Jogan	DIF	2	0.251	2.49	1.66	1			1
135	Ldif_135_05	Ldif_31832_01	B. Frajman	Slovenia: Primorska	45.7656	13.8933	326	2009-06-02	Luzula divulgatiformis Bačič & Jogan	DIF	2	0.241	NA	NA	1
136	Ldif_136_01	Ldif_11851_02	J. Geurden, B. Frajman	Slovenia: Primorska	45.5919	13.9154	477	2022-05-06	Luzula divulgatiformis Bačič & Jogan	DIF	2	0.242	4.23	2.027	1			1
136	Ldif_136_02	Ldif_11851_03	J. Geurden, B. Frajman	Slovenia: Primorska	45.5918	13.9155	478	2022-05-06	Luzula divulgatiformis Bačič & Jogan	DIF	2	0.247	3.6	1.897	1	1		1			PV863783	PV864508
136	Ldif_136_03	Ldif_11851_05	J. Geurden, B. Frajman	Slovenia: Primorska	45.592	13.9155	483	2022-05-06	Luzula divulgatiformis Bačič & Jogan	DIF	2	0.251	2.5	1.558	1			1
24	Ldif_24_01	Ldif_10472_01	J. Geurden, V. Heimer	Italy: Lombardia	45.5798	10.327	921	2022-05-16	Luzula divulgatiformis Bačič & Jogan	DIF	2	0.26	2.88	2.424	1	1					PV863768	PV864493
48	Ldif_48_01	Ldif_10741_01	J. Geurden, V. Heimer	Italy: Trentino-Alto Adige	45.8498	10.9234	564	2022-05-15	Luzula divulgatiformis Bačič & Jogan	DIF	2	0.267	2.63	1.48	1	1					PV863769	PV864494
48	Ldif_48_02	Ldif_10741_02	J. Geurden, V. Heimer	Italy: Trentino-Alto Adige	45.8497	10.9234	565	2022-05-15	Luzula divulgatiformis Bačič & Jogan	DIF	2	0.269	2.09	1.1	1			1
48	Ldif_48_03	Ldif_10741_03	J. Geurden, V. Heimer	Italy: Trentino-Alto Adige	45.8497	10.9233	563	2022-05-15	Luzula divulgatiformis Bačič & Jogan	DIF	2	0.263	3.28	1.832	1
48	Ldif_48_04	Ldif_10741_04	J. Geurden, V. Heimer	Italy: Trentino-Alto Adige	45.8498	10.9238	558	2022-05-15	Luzula divulgatiformis Bačič & Jogan	DIF	2	0.264	3.22	3.136	1
48	Ldif_48_05	Ldif_10741_05	J. Geurden, V. Heimer	Italy: Trentino-Alto Adige	45.8497	10.9238	557	2022-05-15	Luzula divulgatiformis Bačič & Jogan	DIF	2	0.269	2.3	1.327	1
52	Ldif_52_02	Ldif_10791_02	J. Geurden, V. Heimer	Italy: Trentino-Alto Adige	45.8693	11.0503	594	2022-05-14	Luzula divulgatiformis Bačič & Jogan	DIF	2	0.265	2.7	2.33	1	1		1			PV863770	PV864495
52	Ldif_52_03	Ldif_10791_03	J. Geurden, V. Heimer	Italy: Trentino-Alto Adige	45.8694	11.0503	597	2022-05-14	Luzula divulgatiformis Bačič & Jogan	DIF	2	0.268	2.55	1.529	1
52	Ldif_52_04	Ldif_10791_04	J. Geurden, V. Heimer	Italy: Trentino-Alto Adige	45.8693	11.0504	600	2022-05-14	Luzula divulgatiformis Bačič & Jogan	DIF	2	0.266	1.94	1.393	1	1					PV863771	PV864496
52	Ldif_52_05	Ldif_10791_05	J. Geurden, V. Heimer	Italy: Trentino-Alto Adige	45.8691	11.0507	606	2022-05-14	Luzula divulgatiformis Bačič & Jogan	DIF	2	0.265	2.24	1.196	1			1
53	Ldif_53_01	Ldif_10801_01	J. Geurden, V. Heimer	Italy: Trentino-Alto Adige	45.9035	11.0546	357	2022-05-14	Luzula divulgatiformis Bačič & Jogan	DIF	2	0.257	2.69	1.639	1	1		1			PV863772	PV864497
53	Ldif_53_02	Ldif_10801_03	J. Geurden, V. Heimer	Italy: Trentino-Alto Adige	45.9035	11.0546	361	2022-05-14	Luzula divulgatiformis Bačič & Jogan	DIF	2	0.252	4.55	1.413	1	1		1			PV863773	PV864498
53	Ldif_53_03	Ldif_10801_04	J. Geurden, V. Heimer	Italy: Trentino-Alto Adige	45.904	11.0536	374	2022-05-14	Luzula divulgatiformis Bačič & Jogan	DIF	2	0.253	3.76	1.971	1			1
53	Ldif_53_04	Ldif_10802_01	J. Geurden, V. Heimer	Italy: Trentino-Alto Adige	45.9052	11.0681	355	2022-05-14	Luzula divulgatiformis Bačič & Jogan	DIF	2	0.262	6.739	2.692	1	1					PV863774	PV864499
53	Ldif_53_05	Ldif_10802_02	J. Geurden, V. Heimer	Italy: Trentino-Alto Adige	45.9052	11.068	356	2022-05-14	Luzula divulgatiformis Bačič & Jogan	DIF	2	0.259	7.169	2.815	1			1
53	Ldif_53_06	Ldif_10802_03	J. Geurden, V. Heimer	Italy: Trentino-Alto Adige	45.9052	11.0681	349	2022-05-14	Luzula divulgatiformis Bačič & Jogan	DIF	2	0.264	2.46	1.19	1		1
53	Ldif_53_07	Ldif_10802_04	J. Geurden, V. Heimer	Italy: Trentino-Alto Adige	45.9053	11.0682	349	2022-05-14	Luzula divulgatiformis Bačič & Jogan	DIF	2	0.261	3.18	1.555	1			1
53	Ldif_53_08	Ldif_10802_05	J. Geurden, V. Heimer	Italy: Trentino-Alto Adige	45.9053	11.0683	352	2022-05-14	Luzula divulgatiformis Bačič & Jogan	DIF	2	0.266	2.22	1.039	1			1
59	Ldif_59_01	Ldif_10931_01	J. Geurden, V. Heimer	Italy: Trentino-Alto Adige	46.5218	11.3408	782	2023-05-29	Luzula divulgatiformis Bačič & Jogan	DIF	2	0.259	2.91	1.341	1	1		1			PV863775	PV864500
59	Ldif_59_02	Ldif_10931_04	J. Geurden, V. Heimer	Italy: Trentino-Alto Adige	46.5219	11.3407	788	2023-05-29	Luzula divulgatiformis Bačič & Jogan	DIF	2	0.263	3.44	1.237	1	1	1				PV863776	PV864501
59	Ldif_59_03	Ldif_10931_05	J. Geurden, V. Heimer	Italy: Trentino-Alto Adige	46.5219	11.3406	787	2023-05-29	Luzula divulgatiformis Bačič & Jogan	DIF	2	0.267	3.91	1.856	1			1
62	Ldif_62_01	Ldif_10961_02	J. Geurden, V. Heimer	Italy: Trentino-Alto Adige	46.4355	11.3596	725	2023-05-29	Luzula divulgatiformis Bačič & Jogan	DIF	2	0.265	3.71	1.308	1			1
62	Ldif_62_02	Ldif_10961_03	J. Geurden, V. Heimer	Italy: Trentino-Alto Adige	46.4355	11.3598	724	2023-05-29	Luzula divulgatiformis Bačič & Jogan	DIF	2	0.262	3.42	1.024	1	1					PV863777	PV864502
62	Ldif_62_03	Ldif_10961_04	J. Geurden, V. Heimer	Italy: Trentino-Alto Adige	46.4349	11.3597	733	2023-05-29	Luzula divulgatiformis Bačič & Jogan	DIF	2	0.263	3.93	1.095	1			1
70	Ldif_70_01	Ldif_11051_01	J. Geurden, V. Heimer	Italy: Veneto	45.3152	11.667	190	2023-05-30	Luzula divulgatiformis Bačič & Jogan	DIF	2	0.248	3.49	1.691	1	1					PV863778	PV864503
72	Ldif_72_01	Ldif_31081_01	B. Frajman	Italy: Veneto	45.3208	11.7125	322	2020-07-29	Luzula divulgatiformis Bačič & Jogan	DIF	2	0.258	2.375	1.22	1			1
88	Ldif_88_01	Ldif_11282_01	J. Geurden, V. Heimer	Italy: Veneto	46.0076	12.2966	469	2023-05-31	Luzula divulgatiformis Bačič & Jogan	DIF	2	0.263	3.89	1.034	1	1		1			PV863779	PV864504
164	Ldiv_164_01	Ldiv_12201_01	J. Geurden, B. Frajman	Austria: Niederösterreich	48.2901	15.456	478	2022-06-11	Luzula divulgata Kirschner	DIV	4	0.527	5.91	2.971	1			1
164	Ldiv_164_02	Ldiv_12201_02	J. Geurden, B. Frajman	Austria: Niederösterreich	48.2901	15.4558	482	2022-06-11	Luzula divulgata Kirschner	DIV	4	0.563	5.62	2.716	1	1		1			PV863784	PV864509
171	Ldiv_171_01	Ldiv_12291_01	J. Geurden, C. Gilly, B. Frajman	Austria: Niederösterreich	48.8355	15.833	452	2022-06-14	Luzula divulgata Kirschner	DIV	4	0.548	1.53	1.802	1			1
171	Ldiv_171_02	Ldiv_12291_02	J. Geurden, C. Gilly, B. Frajman	Austria: Niederösterreich	48.8364	15.8325	413	2022-06-14	Luzula divulgata Kirschner	DIV	4	0.539	4.3	3.305	1	1		1			PV863785	PV864510
172	Ldiv_172_01	Ldiv_12301_01	J. Geurden, C. Gilly, B. Frajman	Austria: Niederösterreich	48.6048	15.8399	368	2022-06-13	Luzula divulgata Kirschner	DIV	4	0.526	5.8	2.949	1	1		1			PV863786	PV864511
172	Ldiv_172_02	Ldiv_12301_02	J. Geurden, C. Gilly, B. Frajman	Austria: Niederösterreich	48.6041	15.8418	377	2022-06-13	Luzula divulgata Kirschner	DIV	4	0.557	6.03	3.331	1			1
178	Ldiv_178_01	Ldiv_12361_01	J. Geurden, B. Frajman	Austria: Niederösterreich	48.5192	16.0197	322	2022-06-13	Luzula divulgata Kirschner	DIV	4	0.529	1.95	1.48	1			1
178	Ldiv_178_02	Ldiv_12361_02	J. Geurden, B. Frajman	Austria: Niederösterreich	48.5191	16.0201	324	2022-06-13	Luzula divulgata Kirschner	DIV	4	0.523	2.8	1.983	1			1
180	Ldiv_180_01	Ldiv_12431_01	J. Geurden, B. Frajman	Austria: Niederösterreich	48.5906	16.187	299	2022-06-13	Luzula divulgata Kirschner	DIV	4	0.546	1.93	1.21	1			1
180	Ldiv_180_02	Ldiv_12431_02	J. Geurden, B. Frajman	Austria: Niederösterreich	48.5905	16.187	300	2022-06-13	Luzula divulgata Kirschner	DIV	4	0.538	3.57	2.024	1			1
181	Ldiv_181_01	Ldiv_12441_01	J. Geurden, B. Frajman	Austria: Niederösterreich	48.3437	16.2683	270	2022-06-12	Luzula divulgata Kirschner	DIV	4	0.525	5.71	3.28	1	1		1			PV863787	PV864512
181	Ldiv_181_02	Ldiv_12441_02	J. Geurden, B. Frajman	Austria: Niederösterreich	48.3439	16.2684	277	2022-06-12	Luzula divulgata Kirschner	DIV	4	0.518	4.39	2.32	1			1
182	Ldiv_182_01	Ldiv_12451_01	J. Geurden, B. Frajman	Austria: Wien	48.2168	16.2732	355	2022-06-12	Luzula divulgata Kirschner	DIV	4	0.524	2.55	1.764	1			1
182	Ldiv_182_02	Ldiv_12451_02	J. Geurden, B. Frajman	Austria: Wien	48.2172	16.2732	357	2022-06-12	Luzula divulgata Kirschner	DIV	4	0.535	2.21	1.399	1	1		1			PV863788	PV864513
183	Ldiv_183_01	Ldiv_12461_01	V. Heimer, J. Czogalla	Austria: Burgenland	47.3062	16.3803	486	2022-06-14	Luzula divulgata Kirschner	DIV	4	0.542	2.04	1.519	1	1		1			PV863789	PV864514
183	Ldiv_183_02	Ldiv_12461_02	V. Heimer, J. Czogalla	Austria: Burgenland	47.3065	16.3804	495	2022-06-14	Luzula divulgata Kirschner	DIV	4	0.536	2.56	1.511	1			1
186	Ldiv_186_01	Ldiv_12501_01	V. Heimer, J. Czogalla	Austria: Burgenland	47.7262	16.456	364	2022-06-14	Luzula divulgata Kirschner	DIV	4	0.53	2.83	2.088	1			1
186	Ldiv_186_02	Ldiv_12501_02	V. Heimer, J. Czogalla	Austria: Burgenland	47.7266	16.4558	374	2022-06-14	Luzula divulgata Kirschner	DIV	4	0.539	2.07	1.826	1	1		1			PV863791	PV864516
187	Ldiv_187_01	Ldiv_12511_01	V. Heimer, J. Czogalla	Austria: Burgenland	47.7208	16.4709	320	2022-06-14	Luzula divulgata Kirschner	DIV	4	0.551	1.95	1.483	1			1
187	Ldiv_187_02	Ldiv_12511_02	V. Heimer, J. Czogalla	Austria: Burgenland	47.7219	16.4707	327	2022-06-14	Luzula divulgata Kirschner	DIV	4	0.521	4.24	1.887	1			1	1
188	Ldiv_188_01	Ldiv_12481_01	J. Geurden, B. Frajman	Austria: Niederösterreich	48.6302	16.4087	320	2022-06-13	Luzula divulgata Kirschner	DIV	4	0.506	3.6	1.752	1			1
188	Ldiv_188_02	Ldiv_12481_02	J. Geurden, B. Frajman	Austria: Niederösterreich	48.553	16.5047	296	2022-06-13	Luzula divulgata Kirschner	DIV	4	0.524	2.92	2.456	1	1		1			PV863790	PV864515
188	Ldiv_188_03	Ldiv_12481_03	J. Geurden, B. Frajman	Austria: Niederösterreich	48.553	16.5045	296	2022-06-13	Luzula divulgata Kirschner	DIV	4	0.524	2.84	2.07	1			1
189	Ldiv_189_01	Ldiv_12521_01	V. Heimer, J. Czogalla	Austria: Burgenland	47.847	16.4734	322	2022-06-14	Luzula divulgata Kirschner	DIV	4	0.551	5.19	2.744	1			1
189	Ldiv_189_02	Ldiv_12521_02	V. Heimer, J. Czogalla	Austria: Burgenland	47.8471	16.4739	329	2022-06-14	Luzula divulgata Kirschner	DIV	4	0.533	5.79	3.101	1	1		1			PV863792	PV864517
1	Lexs_1_01	Lexs_20222_01	J. Geurden	Italy: Lombardia	46.4775	9.37606	2136	2022-07-21	Luzula exspectata Bačič & Jogan	EXS	2	0.251	8.62	3.27	1	1					PV863796	PV864521
103	Lexs_103_01	Lexs_21432_01	J. Czogalla, V. Heimer	Germany: Bayern	47.6041	12.8083	1831	2022-08-21	Luzula exspectata Bačič & Jogan	EXS	2	0.268	3.239	2.617	1	1					PV863827	PV864552
103	Lexs_103_02	Lexs_21432_02	J. Czogalla, V. Heimer	Germany: Bayern	47.6039	12.8083	1829	2022-08-21	Luzula exspectata Bačič & Jogan	EXS	2	0.264	2.811	2.647	1
103	Lexs_103_03	Lexs_21432_03	J. Czogalla, V. Heimer	Germany: Bayern	47.6038	12.8082	1820	2022-08-21	Luzula exspectata Bačič & Jogan	EXS	2	0.264	3.581	2.139	1			1
103	Lexs_103_04	Lexs_21432_04	J. Czogalla, V. Heimer	Germany: Bayern	47.6031	12.8123	1724	2022-08-21	Luzula exspectata Bačič & Jogan	EXS	2	0.263	2.062	1.66	1
105	Lexs_105_01	Lexs_21452_01	P. Schönswetter, V. Heimer	Austria: Kärnten	46.7582	12.8824	1898	2022-07-08	Luzula exspectata Bačič & Jogan	EXS	2	0.268	2.38	1.848	1	1					PV863828	PV864553
105	Lexs_105_02	Lexs_21452_02	P. Schönswetter, V. Heimer	Austria: Kärnten	46.7583	12.8828	1895	2022-07-08	Luzula exspectata Bačič & Jogan	EXS	2	0.265	1.8	0.788	1
107	Lexs_107_01	Lexs_21471_01	D. Baumgartner, F. Faltner	Italy: Friuli-Venezia Giulia	46.3705	12.938	1555	2022-07-26	Luzula exspectata Bačič & Jogan	EXS	2	0.266	1.727	1.154	1	1					PV863829	PV864554
107	Lexs_107_02	Lexs_21471_02	D. Baumgartner, F. Faltner	Italy: Friuli-Venezia Giulia	46.3703	12.9395	1538	2022-07-26	Luzula exspectata Bačič & Jogan	EXS	2	0.267	2.52	1.329	1
109	Lexs_109_01	Lexs_21494_01	B. Frajman, T. Bačič, J. Dolenc Koce, Š. Pungaršek	Austria: Kärnten	46.9579	13.0202	1914	2018-07-26	Luzula exspectata Bačič & Jogan	EXS	2	0.257	3.001	2.004	1	1					PV863830	PV864555
11	Lexs_11_01	Lexs_20331_01	J. Geurden	Italy: Lombardia	45.9253	9.80289	1922	2022-07-18	Luzula exspectata Bačič & Jogan	EXS	2	0.263	1.973	1.089	1	1		1			PV863798	PV864523
11	Lexs_11_02	Lexs_20331_02	J. Geurden	Italy: Lombardia	45.9275	9.80495	1984	2022-07-18	Luzula exspectata Bačič & Jogan	EXS	2	0.264	1.812	1.112	1
110	Lexs_110_01	Lexs_21501_01	D. Baumgartner, F. Faltner	Austria: Kärnten	46.696	13.0747	1917	2022-07-28	Luzula exspectata Bačič & Jogan	EXS	2	0.245	5.04	2.051	1	1					PV863831	PV864556
110	Lexs_110_02	Lexs_21501_02	D. Baumgartner, F. Faltner	Austria: Kärnten	46.6958	13.0749	1923	2022-07-28	Luzula exspectata Bačič & Jogan	EXS	2	0.244	4.05	1.998	1
114	Lexs_114_01	Lexs_21541_01	B. Frajman, P. Schönswetter	Italy: Friuli-Venezia Giulia	46.565	13.1923	1696	2022-08-26	Luzula exspectata Bačič & Jogan	EXS	2	0.267	3.823	3.344	1	1		1			PV863832	PV864557
114	Lexs_114_02	Lexs_21541_02	B. Frajman, P. Schönswetter	Italy: Friuli-Venezia Giulia	46.5658	13.191	1687	2022-08-26	Luzula exspectata Bačič & Jogan	EXS	2	0.267	2.668	2.169	1
115	Lexs_115_01	Lexs_21563_01	Š. Pungaršek	Austria: Kärnten	46.5598	13.278	1558	2018-07-31	Luzula exspectata Bačič & Jogan	EXS	2	0.263	2.979	2.768	1	1					PV863833	PV864558
115	Lexs_115_02	Lexs_21563_02	Š. Pungaršek	Austria: Kärnten	46.5606	13.2738	1559	2018-07-31	Luzula exspectata Bačič & Jogan	EXS	2	0.261	2.995	2.298	1
116	Lexs_116_01	Lexs_21572_02	S. Kleiner, V. Heimer	Austria: Salzburg	47.6666	13.2986	1675	2022-08-21	Luzula exspectata Bačič & Jogan	EXS	2	0.264	1.93	1.16	1	1					PV863834	PV864559
116	Lexs_116_02	Lexs_21572_03	S. Kleiner, V. Heimer	Austria: Salzburg	47.6658	13.2996	1668	2022-08-21	Luzula exspectata Bačič & Jogan	EXS	2	0.262	2.99	1.35	1
116	Lexs_116_03	Lexs_21572_04	S. Kleiner, V. Heimer	Austria: Salzburg	47.6661	13.3	1640	2022-08-21	Luzula exspectata Bačič & Jogan	EXS	2	0.266	2.52	1.67	1			1
12	Lexs_12_01	Lexs_20344_01	B. Frajman, V. Heimer	Austria: Vorarlberg	47.2655	9.83388	1761	2022-07-29	Luzula exspectata Bačič & Jogan	EXS	2	0.255	8.69	4.079	1	1					PV863799	PV864524
12	Lexs_12_02	Lexs_20344_02	B. Frajman, V. Heimer	Austria: Vorarlberg	47.2655	9.83389	1764	2022-07-29	Luzula exspectata Bačič & Jogan	EXS	2	0.265	7.89	5.225	1			1
12	Lexs_12_03	Lexs_20344_03	B. Frajman, V. Heimer	Austria: Vorarlberg	47.2645	9.83404	1774	2022-07-29	Luzula exspectata Bačič & Jogan	EXS	2	0.26	7.85	3.64	1			1
120	Lexs_120_01	Lexs_21621_01	B. Frajman, P. Schönswetter	Italy: Friuli-Venezia Giulia	46.4215	13.455	2227	2022-08-28	Luzula exspectata Bačič & Jogan	EXS	2	0.263	1.826	1.163	1	1	1				PV863835	PV864560
120	Lexs_120_02	Lexs_21621_02	B. Frajman, P. Schönswetter	Italy: Friuli-Venezia Giulia	46.4134	13.4523	1751	2022-08-29	Luzula exspectata Bačič & Jogan	EXS	2	0.269	2.277	1.593	1
123	Lexs_123_01	Lexs_21641_02	J. Czogalla, V. Heimer	Austria: Salzburg	47.4646	13.5615	1806	2022-08-21	Luzula exspectata Bačič & Jogan	EXS	2	0.269	2.889	2.251	1	1					PV863836	PV864561
123	Lexs_123_02	Lexs_21641_03	J. Czogalla, V. Heimer	Austria: Salzburg	47.4648	13.5618	1800	2022-08-21	Luzula exspectata Bačič & Jogan	EXS	2	0.262	6.053	4.262	1
126	Lexs_126_01	Lexs_21702_01	Š. Pungaršek	Slovenia: Primorska	46.4324	13.6395	1965	2016-08-23	Luzula exspectata Bačič & Jogan	EXS	2	0.262	1.816	0.91	1	1		1			PV863837	PV864562
126	Lexs_126_02	Lexs_21702_02	Š. Pungaršek	Slovenia: Primorska	46.4322	13.6386	1993	2016-08-23	Luzula exspectata Bačič & Jogan	EXS	2	0.262	1.747	1	1
127	Lexs_127_01	Lexs_21711_01	Š. Pungaršek	Austria: Kärnten	46.6027	13.6882	2020	2018-08-06	Luzula exspectata Bačič & Jogan	EXS	2	0.261	2.868	1.926	1	1					PV863838	PV864563
127	Lexs_127_02	Lexs_21711_02	Š. Pungaršek	Austria: Kärnten	46.6029	13.6879	2024	2018-08-06	Luzula exspectata Bačič & Jogan	EXS	2	0.262	3.333	2.211	1			1
128	Lexs_128_01	Lexs_21761_01	J. Czogalla, V. Heimer	Austria: Steiermark	47.6629	13.7882	1651	2022-08-12	Luzula exspectata Bačič & Jogan	EXS	2	0.26	2.53	1.873	1	1					PV863839	PV864564
128	Lexs_128_02	Lexs_21761_02	J. Czogalla, V. Heimer	Austria: Steiermark	47.6649	13.7856	1655	2022-08-12	Luzula exspectata Bačič & Jogan	EXS	2	0.259	2.32	1.565	1			1
128	Lexs_128_03	Lexs_21761_03	J. Czogalla, V. Heimer	Austria: Steiermark	47.6666	13.785	1728	2022-08-12	Luzula exspectata Bačič & Jogan	EXS	2	0.255	3.08	1.902	1
128	Lexs_128_04	Lexs_21761_04	J. Czogalla, V. Heimer	Austria: Steiermark	47.6688	13.7848	1864	2022-08-12	Luzula exspectata Bačič & Jogan	EXS	2	0.258	2.54	1.696	1
13	Lexs_13_01	Lexs_20351_01	B. Frajman, V. Heimer	Austria: Vorarlberg	47.0356	9.8336	1761	2022-07-29	Luzula exspectata Bačič & Jogan	EXS	2	0.253	7.26	2.73	1
13	Lexs_13_02	Lexs_20351_02	B. Frajman, V. Heimer	Austria: Vorarlberg	47.0379	9.83497	1818	2022-07-29	Luzula exspectata Bačič & Jogan	EXS	2	0.251	7.67	2.66	1
13	Lexs_13_03	Lexs_20351_03	B. Frajman, V. Heimer	Austria: Vorarlberg	47.0387	9.8317	1955	2022-07-29	Luzula exspectata Bačič & Jogan	EXS	2	0.248	8.51	3.48	1			1
13	Lexs_13_04	Lexs_20351_04	B. Frajman, V. Heimer	Austria: Vorarlberg	47.0393	9.83056	1985	2022-07-29	Luzula exspectata Bačič & Jogan	EXS	2	0.252	7.41	2.93	1			1
130	Lexs_130_01	Lexs_21791_01	Š. Pungaršek	Slovenia: Gorenjska	46.3347	13.8332	2091	2016-08-09	Luzula exspectata Bačič & Jogan	EXS	2	0.264	2.556	1.843	1	1		1			PV863840	PV864565
130	Lexs_130_02	Lexs_21791_02	Š. Pungaršek	Slovenia: Gorenjska	46.3346	13.8337	2085	2016-08-09	Luzula exspectata Bačič & Jogan	EXS	2	0.264	2.556	1.843	1
137	Lexs_137_01	Lexs_21862_01	Š. and I. Pungaršek	Austria: Steiermark	47.5926	13.9914	1618	2019-07-29	Luzula exspectata Bačič & Jogan	EXS	2	0.263	2.021	1.554	1	1		1			PV863841	PV864566
137	Lexs_137_02	Lexs_21862_02	Š. and I. Pungaršek	Austria: Steiermark	47.5926	13.9914	1604	2019-07-29	Luzula exspectata Bačič & Jogan	EXS	2	0.264	2.213	1.482	1
14	Lexs_14_01	Lexs_20363_01	B. Frajman, V. Heimer	Austria: Vorarlberg	46.9553	9.91621	1617	2022-07-29	Luzula exspectata Bačič & Jogan	EXS	2	0.245	10.2	3.089	1	1					PV863800	PV864525
14	Lexs_14_02	Lexs_20363_02	B. Frajman, V. Heimer	Austria: Vorarlberg	46.9553	9.91621	1615	2022-07-29	Luzula exspectata Bačič & Jogan	EXS	2	0.246	8.03	2.757	1
142	Lexs_142_01	Lexs_21921_01	Š. Pungaršek	Slovenia: Gorenjska	46.4313	14.168	1948	2016-08-03	Luzula exspectata Bačič & Jogan	EXS	2	0.252	3.496	1.817	1	1			1		PV863842	PV864567
142	Lexs_142_02	Lexs_21921_02	Š. Pungaršek	Slovenia: Gorenjska	46.4314	14.1683	1965	2016-08-03	Luzula exspectata Bačič & Jogan	EXS	2	0.26	2.822	1.645	1
146	Lexs_146_01	Lexs_21971_01	Š. Pungaršek	Slovenia: Gorenjska	46.4515	14.411	1561	2016-07-23	Luzula exspectata Bačič & Jogan	EXS	2	0.264	2.241	1.417	1
146	Lexs_146_02	Lexs_21971_02	Š. Pungaršek	Slovenia: Gorenjska	46.4464	14.4105	2122	2016-07-23	Luzula exspectata Bačič & Jogan	EXS	2	0.264	2.241	1.417	1	1					PV863843	PV864568
148	Lexs_148_01	Lexs_21991_01	B. Frajman, P. Schönswetter	Slovenia: Gorenjska	46.3498	14.5386	2105	2022-08-30	Luzula exspectata Bačič & Jogan	EXS	2	0.263	1.556	0.973	1	1					PV863844	PV864569
148	Lexs_148_02	Lexs_21991_02	B. Frajman, P. Schönswetter	Slovenia: Gorenjska	46.3462	14.5491	1934	2022-08-30	Luzula exspectata Bačič & Jogan	EXS	2	0.262	1.92	1.49	1			1
148	Lexs_148_03	Lexs_21992_01	B. Frajman, P. Schönswetter	Slovenia: Gorenjska	46.3444	14.547	1801	2018-07-20	Luzula exspectata Bačič & Jogan	EXS	2	0.259	4.398	2.124	1	1					PV863845	PV864570
148	Lexs_148_04	Lexs_21992_02	B. Frajman, P. Schönswetter	Slovenia: Gorenjska	46.3445	14.5469	1808	2018-07-20	Luzula exspectata Bačič & Jogan	EXS	2	0.253	5.518	2.757	1
15	Lexs_15_01	Lexs_20372_01	J. Geurden	Italy: Lombardia	46.226	9.92697	2622	2022-07-20	Luzula exspectata Bačič & Jogan	EXS	2	0.264	1.98	1.584	1	1					PV863801	PV864526
15	Lexs_15_02	Lexs_20372_07	J. Geurden	Italy: Lombardia	46.2209	9.92414	2434	2022-07-20	Luzula exspectata Bačič & Jogan	EXS	2	0.258	3.78	1.23	1	1					PV863802	PV864527
15	Lexs_15_03	Lexs_20372_08	J. Geurden	Italy: Lombardia	46.2168	9.92283	2215	2022-07-20	Luzula exspectata Bačič & Jogan	EXS	2	0.257	5.13	1.45	1	1		1			PV863803	PV864528
152	Lexs_152_01	Lexs_22033_01	S. Kleiner, V. Heimer	Austria: Steiermark	47.5612	14.6517	1694	2022-07-29	Luzula exspectata Bačič & Jogan	EXS	2	0.263	1.76	0.823	1	1					PV863846	PV864571
154	Lexs_154_01	Lexs_22061_02	Š. Pungaršek	Slovenia: Štajerska	46.4129	14.7441	1975	2016-08-12	Luzula exspectata Bačič & Jogan	EXS	2	0.262	2.56	1.883	1	1					PV863847	PV864572
154	Lexs_154_02	Lexs_22061_03	Š. Pungaršek	Slovenia: Štajerska	46.413	14.7443	1973	2016-08-12	Luzula exspectata Bačič & Jogan	EXS	2	0.262	2.56	1.883	1			1
157	Lexs_157_01	Lexs_22092_01	Š. and I. Pungaršek	Austria: Steiermark	47.444	14.9064	1876	2021-07-26	Luzula exspectata Bačič & Jogan	EXS	2	0.256	2.252	1.622	1	1		1			PV863848	PV864573
157	Lexs_157_02	Lexs_22092_02	Š. and I. Pungaršek	Austria: Steiermark	47.444	14.9064	1874	2021-07-26	Luzula exspectata Bačič & Jogan	EXS	2	0.255	2.066	1.441	1
18	Lexs_18_01	Lexs_20401_01	G. Span, V. Heimer	Austria: Vorarlberg	47.1444	10.0867	1666	2022-08-12	Luzula exspectata Bačič & Jogan	EXS	2	0.267	6.894	1.434	1	1		1			PV863804	PV864529
18	Lexs_18_02	Lexs_20401_02	G. Span, V. Heimer	Austria: Vorarlberg	47.148	10.0842	1764	2022-08-12	Luzula exspectata Bačič & Jogan	EXS	2	0.265	7.027	3.713	1
18	Lexs_18_03	Lexs_20401_03	G. Span, V. Heimer	Austria: Vorarlberg	47.1481	10.0823	1742	2022-08-12	Luzula exspectata Bačič & Jogan	EXS	2	0.272	8.21	4.951	1
18	Lexs_18_04	Lexs_20401_04	G. Span, V. Heimer	Austria: Vorarlberg	47.1566	10.0823	1841	2022-08-12	Luzula exspectata Bačič & Jogan	EXS	2	0.25	8.466	3.132	1
2	Lexs_2_01	Lexs_20231_01	J. Geurden	Italy: Lombardia	46.0932	9.4027	2125	2022-07-19	Luzula exspectata Bačič & Jogan	EXS	2	0.26	1.84	0.898	1	1					PV863797	PV864522
2	Lexs_2_02	Lexs_20231_09	J. Geurden	Italy: Lombardia	46.0924	9.38289	1687	2022-07-19	Luzula exspectata Bačič & Jogan	EXS	2	0.26	3.24	1.007	1
22	Lexs_22_01	Lexs_20442_02	J. Geurden	Italy: Lombardia	46.0772	10.2424	1908	2022-07-26	Luzula exspectata Bačič & Jogan	EXS	2	0.256	6.5	3.137	1	1					PV863805	PV864530
29	Lexs_29_01	Lexs_20511_01	V. Heimer	Italy: Lombardia	46.5158	10.4063	2056	2022-07-08	Luzula exspectata Bačič & Jogan	EXS	2	0.266	3.34	3.48	1	1					PV863806	PV864531
29	Lexs_29_02	Lexs_20511_02	V. Heimer	Italy: Lombardia	46.5156	10.4063	2055	2022-07-08	Luzula exspectata Bačič & Jogan	EXS	2	0.264	2.97	2.99	1
31	Lexs_31_01	Lexs_20543_01	B. Frajman, P. Schönswetter, T. Bačič, Š. Pungaršek	Austria: Tirol	46.8721	10.4879	1689	2019-07-22	Luzula exspectata Bačič & Jogan	EXS	2	0.251	3.423	1.902	1	1					PV863807	PV864532
32	Lexs_32_01	Lexs_20552_01	J. Maindok, V. Heimer	Italy: Trentino-Alto Adige	46.8387	10.4885	2063	2022-08-31	Luzula exspectata Bačič & Jogan	EXS	2	0.257	1.84	0.78	1	1					PV863808	PV864533
32	Lexs_32_02	Lexs_20552_02	J. Maindok, V. Heimer	Italy: Trentino-Alto Adige	46.8385	10.4884	2068	2022-08-31	Luzula exspectata Bačič & Jogan	EXS	2	0.263	2.2	1.07	1
32	Lexs_32_03	Lexs_20552_05	J. Maindok, V. Heimer	Italy: Trentino-Alto Adige	46.838	10.4901	2021	2022-08-31	Luzula exspectata Bačič & Jogan	EXS	2	0.261	1.655	0.815	1	1	1				PV863809	PV864534
33	Lexs_33_01	Lexs_20562_01	V. Heimer	Italy: Lombardia	46.3152	10.4973	2101	2022-07-08	Luzula exspectata Bačič & Jogan	EXS	2	0.263	2.5	0.954	1
33	Lexs_33_02	Lexs_20562_02	V. Heimer	Italy: Lombardia	46.3113	10.4993	1985	2022-07-08	Luzula exspectata Bačič & Jogan	EXS	2	0.264	1.8	0.946	1	1					PV863810	PV864535
34	Lexs_34_01	Lexs_20571_01	D. Baumgartner, V. Heimer	Italy: Trentino-Alto Adige	46.0144	10.6009	1719	2022-07-08	Luzula exspectata Bačič & Jogan	EXS	2	0.263	7.17	3.42	1	1					PV863811	PV864536
34	Lexs_34_02	Lexs_20571_02	D. Baumgartner, V. Heimer	Italy: Trentino-Alto Adige	46.0042	10.5884	2078	2022-07-08	Luzula exspectata Bačič & Jogan	EXS	2	0.254	7.18	2.28	1
34	Lexs_34_03	Lexs_20571_21	D. Baumgartner, V. Heimer	Italy: Trentino-Alto Adige	46.0067	10.5891	2008	2022-07-08	Luzula exspectata Bačič & Jogan	EXS	2	0.267	2.52	1.81	1
34	Lexs_34_04	Lexs_20571_22	D. Baumgartner, V. Heimer	Italy: Trentino-Alto Adige	46.0068	10.5889	2008	2022-07-08	Luzula exspectata Bačič & Jogan	EXS	2	0.262	3.31	2.47	1
42	Lexs_42_01	Lexs_20674_01	J. Maindok, V. Heimer	Italy: Trentino-Alto Adige	46.4455	10.8295	2380	2022-08-31	Luzula exspectata Bačič & Jogan	EXS	2	0.246	6.81	2.87	1
42	Lexs_42_02	Lexs_20674_02	J. Maindok, V. Heimer	Italy: Trentino-Alto Adige	46.4498	10.8388	2132	2022-08-31	Luzula exspectata Bačič & Jogan	EXS	2	0.265	5.256	2.528	1	1					PV863812	PV864537
43	Lexs_43_01	Lexs_20682_01	B. Frajman, V. Heimer	Austria: Tirol	47.5005	10.8552	1595	2022-09-30	Luzula exspectata Bačič & Jogan	EXS	2	0.262	3.02	2.28	1
43	Lexs_43_02	Lexs_20682_02	B. Frajman, V. Heimer	Austria: Tirol	47.4963	10.8595	1651	2022-09-30	Luzula exspectata Bačič & Jogan	EXS	2	0.265	2.32	2.17	1
43	Lexs_43_03	Lexs_20682_03	B. Frajman, V. Heimer	Austria: Tirol	47.4904	10.8571	1500	2022-09-30	Luzula exspectata Bačič & Jogan	EXS	2	0.269	2.55	2.23	1
43	Lexs_43_04	Lexs_20682_04	B. Frajman, V. Heimer	Austria: Tirol	47.4903	10.8572	1498	2020-07-01	Luzula exspectata Bačič & Jogan	EXS	2	0.266	2.23	2.42	1	1		1			PV863813	PV864538
45	Lexs_45_01	Lexs_20691_01	D. Baumgartner, V. Heimer	Italy: Trentino-Alto Adige	45.808	10.8881	2041	2022-07-08	Luzula exspectata Bačič & Jogan	EXS	2	0.265	1.89	0.767	1	1		1			PV863814	PV864539
45	Lexs_45_02	Lexs_20691_02	D. Baumgartner, V. Heimer	Italy: Trentino-Alto Adige	45.8092	10.8889	2066	2022-07-08	Luzula exspectata Bačič & Jogan	EXS	2	0.253	4.24	0.923	1
45	Lexs_45_03	Lexs_20691_21	D. Baumgartner, V. Heimer	Italy: Trentino-Alto Adige	45.8114	10.8891	2041	2022-07-08	Luzula exspectata Bačič & Jogan	EXS	2	0.26	2.43	1.435	1
45	Lexs_45_04	Lexs_20691_22	D. Baumgartner, V. Heimer	Italy: Trentino-Alto Adige	45.8091	10.889	2069	2022-07-08	Luzula exspectata Bačič & Jogan	EXS	2	0.26	3.15	1.192	1			1
46	Lexs_46_01	Lexs_20712_04	B. Frajman, T. Bačič, Š. Pungaršek	Austria: Tirol	46.8621	10.9064	2235	2019-07-23	Luzula exspectata Bačič & Jogan	EXS	2	0.258	NA	NA	1
47	Lexs_47_01	Lexs_20731_01	D. Baumgartner, V. Heimer	Italy: Trentino-Alto Adige	46.2255	10.9078	2323	2022-07-08	Luzula exspectata Bačič & Jogan	EXS	2	0.26	1.82	0.92	1	1					PV863815	PV864540
47	Lexs_47_02	Lexs_20731_02	D. Baumgartner, V. Heimer	Italy: Trentino-Alto Adige	46.2383	10.9096	2185	2022-07-08	Luzula exspectata Bačič & Jogan	EXS	2	0.26	1.44	0.839	1
56	Lexs_56_01	Lexs_20871_01	J. Maindok, F. Faltner	Italy: Trentino-Alto Adige	46.3589	11.1914	2112	2022-08-10	Luzula exspectata Bačič & Jogan	EXS	2	0.259	2	1.28	1	1	1				PV863816	PV864541
56	Lexs_56_02	Lexs_20871_02	J. Maindok, F. Faltner	Italy: Trentino-Alto Adige	46.361	11.1917	2102	2022-08-10	Luzula exspectata Bačič & Jogan	EXS	2	0.266	3.11	1.69	1
60	Lexs_60_01	Lexs_20941_01	B. Frajman	Austria: Tirol	47.2859	11.3551	1571	2022-07-14	Luzula exspectata Bačič & Jogan	EXS	2	0.244	8.23	2.961	1	1		1			PV863817	PV864542
60	Lexs_60_02	Lexs_20941_02	B. Frajman	Austria: Tirol	47.2872	11.354	1615	2022-07-14	Luzula exspectata Bačič & Jogan	EXS	2	0.256	6.761	2.611	1
60	Lexs_60_03	Lexs_20941_04	B. Frajman	Austria: Tirol	47.2898	11.353	1683	2022-07-14	Luzula exspectata Bačič & Jogan	EXS	2	0.256	7.48	2.286	1
64	Lexs_64_01	Lexs_20991_01	F. Faltner, G. Span	Italy: Veneto	45.9813	11.4372	2020	2022-07-11	Luzula exspectata Bačič & Jogan	EXS	2	0.252	8.15	3.3	1	1					PV863818	PV864543
64	Lexs_64_02	Lexs_20991_02	F. Faltner, G. Span	Italy: Veneto	45.9814	11.4367	2022	2022-07-11	Luzula exspectata Bačič & Jogan	EXS	2	0.251	7.02	3.39	1			1
69	Lexs_69_01	Lexs_21043_01	F. Faltner, G. Span	Italy: Trentino-Alto Adige	46.1563	11.6263	1817	2022-07-12	Luzula exspectata Bačič & Jogan	EXS	2	0.251	7.34	2.909	1	1					PV863819	PV864544
69	Lexs_69_02	Lexs_21043_02	F. Faltner, G. Span	Italy: Trentino-Alto Adige	46.1501	11.6261	1684	2022-07-12	Luzula exspectata Bačič & Jogan	EXS	2	0.245	7.95	2.47	1			1
74	Lexs_74_01	Lexs_21112_01	J. Maindok, V. Heimer	Italy: Trentino-Alto Adige	46.5089	11.7521	2234	2022-08-31	Luzula exspectata Bačič & Jogan	EXS	2	0.265	1.95	1.16	1	1					PV863821	PV864546
74	Lexs_74_02	Lexs_21112_02	J. Maindok, V. Heimer	Italy: Trentino-Alto Adige	46.5089	11.7518	2234	2022-08-31	Luzula exspectata Bačič & Jogan	EXS	2	0.275	1.98	1.12	1
75	Lexs_75_01	Lexs_21101_04	F. Faltner, G. Span	Italy: Trentino-Alto Adige	46.9066	11.7483	2227	2022-07-06	Luzula exspectata Bačič & Jogan	EXS	2	0.246	8.51	2.585	1	1					PV863820	PV864545
77	Lexs_77_01	Lexs_21131_01	F. Faltner, G. Span	Italy: Trentino-Alto Adige	46.29	11.8033	1944	2022-07-13	Luzula exspectata Bačič & Jogan	EXS	2	0.251	9.34	3.516	1	1					PV863822	PV864547
77	Lexs_77_02	Lexs_21131_02	F. Faltner, G. Span	Italy: Trentino-Alto Adige	46.2949	11.7794	1914	2022-07-13	Luzula exspectata Bačič & Jogan	EXS	2	0.264	2.18	0.931	1
78	Lexs_78_01	Lexs_21153_01	Š. and I. Pungaršek	Italy: Trentino-Alto Adige	46.379	11.7934	1929	2021-07-29	Luzula exspectata Bačič & Jogan	EXS	2	0.256	2.224	1.46	1	1					PV863823	PV864548
78	Lexs_78_02	Lexs_21153_02	Š. and I. Pungaršek	Italy: Trentino-Alto Adige	46.3791	11.7932	1930	2021-07-29	Luzula exspectata Bačič & Jogan	EXS	2	0.258	2.443	2.021	1
83	Lexs_83_01	Lexs_21213_01	D. Dietrich, F. Faltner	Italy: Trentino-Alto Adige	47.0068	12.0547	1894	2022-08-23	Luzula exspectata Bačič & Jogan	EXS	2	0.262	3.06	3.02	1
83	Lexs_83_02	Lexs_21213_02	D. Dietrich, F. Faltner	Italy: Trentino-Alto Adige	47.0072	12.0545	1884	2022-08-23	Luzula exspectata Bačič & Jogan	EXS	2	0.262	3.58	3.37	1
84	Lexs_84_01	Lexs_21221_01	F. Faltner, G. Span	Italy: Veneto	46.3669	12.0848	1689	2022-07-08	Luzula exspectata Bačič & Jogan	EXS	2	0.26	6.88	2.77	1	1					PV863824	PV864549
84	Lexs_84_02	Lexs_21221_02	F. Faltner, G. Span	Italy: Veneto	46.3673	12.0855	1702	2022-07-08	Luzula exspectata Bačič & Jogan	EXS	2	0.255	7.87	2.729	1
84	Lexs_84_03	Lexs_21221_03	F. Faltner, G. Span	Italy: Veneto	46.3673	12.0856	1704	2022-07-08	Luzula exspectata Bačič & Jogan	EXS	2	0.254	6.98	2.92	1
84	Lexs_84_04	Lexs_21221_05	F. Faltner, G. Span	Italy: Veneto	46.3678	12.085	1731	2022-07-08	Luzula exspectata Bačič & Jogan	EXS	2	0.247	7.18	3.23	1
85	Lexs_85_01	Lexs_11231_01	F. Faltner, Ž. Lobnik Cimerman	Italy: Veneto	46.5479	12.1207	1348	2022-06-11	Luzula exspectata Bačič & Jogan	EXS	2	0.261	2.51	1.558	1	1					PV863793	PV864518
85	Lexs_85_02	Lexs_11231_02	F. Faltner, Ž. Lobnik Cimerman	Italy: Veneto	46.548	12.1207	1353	2022-06-11	Luzula exspectata Bačič & Jogan	EXS	2	0.26	2.33	1.457	1	1					PV863794	PV864519
85	Lexs_85_03	Lexs_11231_03	F. Faltner, Ž. Lobnik Cimerman	Italy: Veneto	46.548	12.1207	1355	2022-06-11	Luzula exspectata Bačič & Jogan	EXS	2	0.258	2.63	1.188	1	1		1			PV863795	PV864520
93	Lexs_93_01	Lexs_21321_01	D. Baumgartner, F. Faltner	Italy: Veneto	46.5117	12.4047	1814	2022-07-24	Luzula exspectata Bačič & Jogan	EXS	2	0.262	3.04	2.41	1	1	1				PV863825	PV864550
95	Lexs_95_01	Lexs_21361_01	D. Baumgartner, F. Faltner	Italy: Friuli-Venezia Giulia	46.1172	12.5071	1684	2022-07-25	Luzula exspectata Bačič & Jogan	EXS	2	0.262	2.52	1.92	1	1					PV863826	PV864551
95	Lexs_95_02	Lexs_21361_02	D. Baumgartner, F. Faltner	Italy: Friuli-Venezia Giulia	46.1159	12.5074	1616	2022-07-25	Luzula exspectata Bačič & Jogan	EXS	2	0.261	2.53	2.14	1
100	Lmul (4x)_100_01	Lalp_21401_05	D. Baumgartner, F. Faltner	Austria: Tirol	46.9217	12.7	2249	2022-07-29	Luzula multiflora (Ehrh). Lej.	MUL	4	0.567	1.97	2.252	1	1		1		24AL	PV863666	PV864391
100	Lmul (4x)_100_02	Lalp_21401_15	D. Baumgartner, F. Faltner	Austria: Tirol	46.9216	12.7004	2264	2022-07-29	Luzula multiflora (Ehrh). Lej.	MUL	4	0.578	1.53	3.377	1	1		1		24AL	PV863667	PV864392
102	Lmul (4x)_102_01	Lalp_21421_01	Š. Pungaršek	Austria: Kärnten	47.0666	12.7723	2132	2018-08-09	Luzula multiflora (Ehrh). Lej.	MUL	4	0.563	4.324	3.728	1	1		1		24AL	PV863668	PV864393
102	Lmul (4x)_102_02	Lalp_21421_02	Š. Pungaršek	Austria: Kärnten	47.0665	12.7725	2128	2018-08-09	Luzula multiflora (Ehrh). Lej.	MUL	4	0.553	3.608	3.167	1	1					PV863669	PV864394
102	Lmul (4x)_102_03	Lalp_21421_03	Š. Pungaršek	Austria: Kärnten	47.0665	12.7725	2128	2018-08-09	Luzula multiflora (Ehrh). Lej.	MUL	4	0.557	4.109	3.878	1	1					PV863670	PV864395
102	Lmul (4x)_102_04	Lalp_21421_04	Š. Pungaršek	Austria: Kärnten	47.0665	12.7725	2127	2018-08-09	Luzula multiflora (Ehrh). Lej.	MUL	4	0.567	3.251	3.156	1
109	Lmul (4x)_109_01	Lalp_21491_01	B. Frajman, T. Bačič, J. Dolenc Koce, Š. Pungaršek	Austria: Kärnten	46.9596	13.0155	2062	2018-07-26	Luzula multiflora (Ehrh). Lej.	MUL	4	0.567	3.04	2.773	1	1		1		24AL	PV863682	PV864407
109	Lmul (4x)_109_02	Lalp_21491_03	B. Frajman, T. Bačič, J. Dolenc Koce, Š. Pungaršek	Austria: Kärnten	46.962	13.0269	1815	2018-07-26	Luzula multiflora (Ehrh). Lej.	MUL	4	0.557	2.777	2.547	1			1		24AL
109	Lmul (4x)_109_03	Lalp_21491_04	B. Frajman, T. Bačič, J. Dolenc Koce, Š. Pungaršek	Austria: Kärnten	46.9589	13.0161	2046	2018-07-26	Luzula multiflora (Ehrh). Lej.	MUL	4	0.553	3.075	2.752	1
109	Lmul (4x)_109_04	Lalp_21491_07	B. Frajman, T. Bačič, J. Dolenc Koce, Š. Pungaršek	Austria: Kärnten	46.9662	13.0233	1851	2018-07-25	Luzula multiflora (Ehrh). Lej.	MUL	4	0.549	3.075	2.843	1
115	Lmul (4x)_115_01	Lalp_21562_02	Š. Pungaršek	Austria: Kärnten	46.57	13.2932	1679	2018-07-31	Luzula multiflora (Ehrh). Lej.	MUL	4	0.542	3.683	3.297	1
115	Lmul (4x)_115_02	Lalp_21562_04	Š. Pungaršek	Austria: Kärnten	46.5608	13.2747	1543	2018-07-31	Luzula multiflora (Ehrh). Lej.	MUL	4	0.536	3.834	3.114	1	1					PV863686	PV864411
115	Lmul (4x)_115_03	Lalp_21562_05	Š. Pungaršek	Austria: Kärnten	46.5608	13.2747	1545	2018-07-31	Luzula multiflora (Ehrh). Lej.	MUL	4	0.537	4.183	3.246	1	1		1		24AL	PV863687	PV864412
117	Lmul (4x)_117_01	Lalp_21592_02	Š. and I. Pungaršek	Austria: Salzburg	47.133	13.3994	1548	2019-08-07	Luzula multiflora (Ehrh). Lej.	MUL	4	0.549	1.879	1.219	1	1					PV863692	PV864417
117	Lmul (4x)_117_02	Lalp_21592_03	Š. and I. Pungaršek	Austria: Salzburg	47.133	13.3993	1562	2019-08-07	Luzula multiflora (Ehrh). Lej.	MUL	4	0.549	2.321	1.394	1	1					PV863693	PV864418
118	Lmul (4x)_118_01	Lalp_21581_01	D. Dietrich, F. Faltner	Austria: Kärnten	46.8761	13.4172	1554	2022-08-20	Luzula multiflora (Ehrh). Lej.	MUL	4	0.559	1.86	1.87	1	1					PV863689	PV864414
118	Lmul (4x)_118_02	Lalp_21581_02	D. Dietrich, F. Faltner	Austria: Kärnten	46.8759	13.4172	1558	2022-08-20	Luzula multiflora (Ehrh). Lej.	MUL	4	0.565	1.51	1.28	1	1					PV863690	PV864415
118	Lmul (4x)_118_03	Lalp_21581_03	D. Dietrich, F. Faltner	Austria: Kärnten	46.904	13.3923	2163	2022-08-21	Luzula multiflora (Ehrh). Lej.	MUL	4	0.564	2.42	2.17	1			1
118	Lmul (4x)_118_04	Lalp_21581_04	D. Dietrich, F. Faltner	Austria: Kärnten	46.9041	13.3922	2167	2022-08-21	Luzula multiflora (Ehrh). Lej.	MUL	4	0.565	2.03	2.09	1	1					PV863691	PV864416
118	Lmul (4x)_118_05	Lalp_21581_05	D. Dietrich, F. Faltner	Austria: Kärnten	46.9039	13.3926	2163	2022-08-21	Luzula multiflora (Ehrh). Lej.	MUL	4	0.574	2.34	2.54	1
118	Lmul (4x)_118_06	Lalp_21581_06	D. Dietrich, F. Faltner	Austria: Kärnten	46.8985	13.4029	1944	2022-08-21	Luzula multiflora (Ehrh). Lej.	MUL	4	0.575	1.62	2.71	1
134	Lmul (4x)_134_01	Lalp_21811_01	B. Frajman, P. Schönswetter, Š. Pungaršek, I. Pungaršek	Austria: Kärnten	46.9094	13.9078	2178	2016-07-21	Luzula multiflora (Ehrh). Lej.	MUL	4	0.503	5.74	2.706	1	1					PV863696	PV864421
134	Lmul (4x)_134_02	Lalp_21811_02	B. Frajman, P. Schönswetter, Š. Pungaršek, I. Pungaršek	Austria: Kärnten	46.912	13.8603	2036	2019-08-06	Luzula multiflora (Ehrh). Lej.	MUL	4	0.557	1.438	1.265	1	1		1		24AL	PV863697	PV864422
134	Lmul (4x)_134_03	Lalp_21811_03	B. Frajman, P. Schönswetter, Š. Pungaršek, I. Pungaršek	Austria: Kärnten	46.914	13.8888	2117	2016-07-21	Luzula multiflora (Ehrh). Lej.	MUL	4	0.561	2.086	1.331	1			1
134	Lmul (4x)_134_04	Lalp_21811_04	B. Frajman, P. Schönswetter, Š. Pungaršek, I. Pungaršek	Austria: Kärnten	46.9134	13.8898	2135	2016-07-21	Luzula multiflora (Ehrh). Lej.	MUL	4	0.561	2.086	1.331	1
134	Lmul (4x)_134_05	Lalp_21811_05	B. Frajman, P. Schönswetter, Š. Pungaršek, I. Pungaršek	Austria: Kärnten	46.9127	13.8618	2053	2019-08-06	Luzula multiflora (Ehrh). Lej.	MUL	4	0.564	1.456	1.355	1
134	Lmul (4x)_134_06	Lalp_21811_06	B. Frajman, P. Schönswetter, Š. Pungaršek, I. Pungaršek	Austria: Kärnten	46.9181	13.886	1944	2016-07-21	Luzula multiflora (Ehrh). Lej.	MUL	4	0.559	2.665	1.783	1	1					PV863698	PV864423
140	Lmul (4x)_140_01	Lalp_21891_01	D. Dietrich, F. Faltner	Austria: Steiermark	47.2723	14.074	2092	2022-08-17	Luzula multiflora (Ehrh). Lej.	MUL	4	0.559	1.61	1.38	1
140	Lmul (4x)_140_02	Lalp_21891_02	D. Dietrich, F. Faltner	Austria: Steiermark	47.272	14.0755	2023	2022-08-17	Luzula multiflora (Ehrh). Lej.	MUL	4	0.567	1.67	1.49	1
140	Lmul (4x)_140_03	Lalp_21891_03	D. Dietrich, F. Faltner	Austria: Steiermark	47.2722	14.0757	1997	2022-08-17	Luzula multiflora (Ehrh). Lej.	MUL	4	0.568	1.77	1.56	1
140	Lmul (4x)_140_04	Lalp_21891_04	D. Dietrich, F. Faltner	Austria: Steiermark	47.2724	14.0794	1784	2022-08-17	Luzula multiflora (Ehrh). Lej.	MUL	4	0.569	1.76	1.051	1
140	Lmul (4x)_140_05	Lalp_21891_05	D. Dietrich, F. Faltner	Austria: Steiermark	47.2723	14.0794	1792	2022-08-17	Luzula multiflora (Ehrh). Lej.	MUL	4	0.562	1.46	1.255	1	1					PV863699	PV864424
140	Lmul (4x)_140_06	Lalp_21891_06	D. Dietrich, F. Faltner	Austria: Steiermark	47.2721	14.0793	1793	2022-08-17	Luzula multiflora (Ehrh). Lej.	MUL	4	0.575	1.67	2.051	1	1		1		24AL	PV863700	PV864425
141	Lmul (4x)_141_01	Lalp_21911_01	D. Dietrich, F. Faltner	Austria: Steiermark	47.0733	14.1481	1877	2022-08-18	Luzula multiflora (Ehrh). Lej.	MUL	4	0.568	2.01	2.18	1	1					PV863701	PV864426
141	Lmul (4x)_141_02	Lalp_21911_02	D. Dietrich, F. Faltner	Austria: Steiermark	47.0732	14.1479	1881	2022-08-18	Luzula multiflora (Ehrh). Lej.	MUL	4	0.57	2.68	2.36	1
141	Lmul (4x)_141_03	Lalp_21911_03	D. Dietrich, F. Faltner	Austria: Steiermark	47.0826	14.1512	1599	2022-08-18	Luzula multiflora (Ehrh). Lej.	MUL	4	0.579	1.8	2.38	1
141	Lmul (4x)_141_04	Lalp_21911_04	D. Dietrich, F. Faltner	Austria: Steiermark	47.0826	14.1509	1609	2022-08-18	Luzula multiflora (Ehrh). Lej.	MUL	4	0.549	3.02	2.56	1
141	Lmul (4x)_141_05	Lalp_21911_05	D. Dietrich, F. Faltner	Austria: Steiermark	47.0826	14.1508	1610	2022-08-18	Luzula multiflora (Ehrh). Lej.	MUL	4	0.543	2.64	1.86	1	1					PV863702	PV864427
141	Lmul (4x)_141_06	Lalp_21911_06	D. Dietrich, F. Faltner	Austria: Steiermark	47.0827	14.1508	1605	2022-08-18	Luzula multiflora (Ehrh). Lej.	MUL	4	0.566	1.54	1.57	1
143	Lmul (4x)_143_01	Lalp_21932_01	Š. and I. Pungaršek	Austria: Steiermark	47.412	14.2193	1968	2019-07-30	Luzula multiflora (Ehrh). Lej.	MUL	4	0.565	1.817	1.262	1	1		1		24AL	PV863703	PV864428
143	Lmul (4x)_143_02	Lalp_21932_02	Š. and I. Pungaršek	Austria: Steiermark	47.412	14.2193	1974	2019-07-30	Luzula multiflora (Ehrh). Lej.	MUL	4	0.563	1.825	1.391	1	1					PV863704	PV864429
143	Lmul (4x)_143_03	Lalp_21932_03	Š. and I. Pungaršek	Austria: Steiermark	47.412	14.2193	1966	2019-07-30	Luzula multiflora (Ehrh). Lej.	MUL	4	0.564	1.472	1.393	1
143	Lmul (4x)_143_04	Lalp_21932_04	Š. and I. Pungaršek	Austria: Steiermark	47.412	14.2195	1979	2019-07-30	Luzula multiflora (Ehrh). Lej.	MUL	4	0.565	1.534	1.365	1
143	Lmul (4x)_143_05	Lalp_21932_05	Š. and I. Pungaršek	Austria: Steiermark	47.4121	14.2196	1983	2019-07-30	Luzula multiflora (Ehrh). Lej.	MUL	4	0.561	1.849	1.25	1			1
143	Lmul (4x)_143_06	Lalp_21932_06	Š. and I. Pungaršek	Austria: Steiermark	47.4121	14.2195	1984	2019-07-30	Luzula multiflora (Ehrh). Lej.	MUL	4	0.56	1.675	1.324	1
150	Lmul (4x)_150_01	Lalp_22003_01	D. Dietrich, F. Faltner	Austria: Steiermark	47.2981	14.5566	1814	2022-08-19	Luzula multiflora (Ehrh). Lej.	MUL	4	0.565	3.06	2.72	1	1		1			PV863705	PV864430
150	Lmul (4x)_150_02	Lalp_22003_02	D. Dietrich, F. Faltner	Austria: Steiermark	47.2981	14.5567	1817	2022-08-19	Luzula multiflora (Ehrh). Lej.	MUL	4	0.56	2.74	2.73	1
150	Lmul (4x)_150_03	Lalp_22003_03	D. Dietrich, F. Faltner	Austria: Steiermark	47.2981	14.5568	1816	2022-08-19	Luzula multiflora (Ehrh). Lej.	MUL	4	0.57	2.58	2.77	1
150	Lmul (4x)_150_04	Lalp_22003_04	D. Dietrich, F. Faltner	Austria: Steiermark	47.2981	14.5571	1809	2022-08-19	Luzula multiflora (Ehrh). Lej.	MUL	4	0.571	1.81	1.61	1
150	Lmul (4x)_150_05	Lalp_22003_05	D. Dietrich, F. Faltner	Austria: Steiermark	47.298	14.5573	1806	2022-08-19	Luzula multiflora (Ehrh). Lej.	MUL	4	0.567	2.47	2.15	1	1				24AL	PV863706	PV864431
150	Lmul (4x)_150_06	Lalp_22003_06	D. Dietrich, F. Faltner	Austria: Steiermark	47.298	14.5571	1811	2022-08-19	Luzula multiflora (Ehrh). Lej.	MUL	4	0.571	2.31	2.14	1			1
152	Lmul (4x)_152_01	Lalp_22034_01	S. Kleiner, V. Heimer	Austria: Steiermark	47.5615	14.6515	1700	2022-07-29	Luzula multiflora (Ehrh). Lej.	MUL	4	0.566	2.48	0.972	1	1		1		24AL	PV863707	PV864432
153	Lmul (4x)_153_01	Lalp_22041_01	D. Dietrich, F. Faltner	Austria: Kärnten	46.9229	14.6778	1830	2022-08-19	Luzula multiflora (Ehrh). Lej.	MUL	4	0.568	2.34	2.3	1	1					PV863708	PV864433
153	Lmul (4x)_153_02	Lalp_22041_02	D. Dietrich, F. Faltner	Austria: Kärnten	46.9232	14.6781	1815	2022-08-19	Luzula multiflora (Ehrh). Lej.	MUL	4	0.569	1.98	2.17	1
153	Lmul (4x)_153_03	Lalp_22041_03	D. Dietrich, F. Faltner	Austria: Kärnten	46.9311	14.6738	1709	2022-08-20	Luzula multiflora (Ehrh). Lej.	MUL	4	0.575	1.57	2.4	1
153	Lmul (4x)_153_04	Lalp_22041_04	D. Dietrich, F. Faltner	Austria: Kärnten	46.9312	14.6738	1705	2022-08-20	Luzula multiflora (Ehrh). Lej.	MUL	4	0.562	1.61	1.306	1
153	Lmul (4x)_153_05	Lalp_22041_05	D. Dietrich, F. Faltner	Austria: Kärnten	46.9312	14.6737	1706	2022-08-20	Luzula multiflora (Ehrh). Lej.	MUL	4	0.57	1.11	1.294	1
153	Lmul (4x)_153_06	Lalp_22041_06	D. Dietrich, F. Faltner	Austria: Kärnten	46.9247	14.6784	1771	2022-08-20	Luzula multiflora (Ehrh). Lej.	MUL	4	0.6	1.897	5.991	1			1
157	Lmul (4x)_157_01	Lalp_22091_01	Š. and I. Pungaršek	Austria: Steiermark	47.4439	14.9063	1880	2021-07-26	Luzula multiflora (Ehrh). Lej.	MUL	4	0.555	NA	NA	1	1					PV863709	PV864434
157	Lmul (4x)_157_02	Lalp_22091_02	Š. and I. Pungaršek	Austria: Steiermark	47.444	14.9063	1878	2021-07-26	Luzula multiflora (Ehrh). Lej.	MUL	4	0.554	1.709	1.383	1			1
157	Lmul (4x)_157_03	Lalp_22091_03	Š. and I. Pungaršek	Austria: Steiermark	47.444	14.9063	1867	2021-07-26	Luzula multiflora (Ehrh). Lej.	MUL	4	0.556	2.359	2.163	1			1
157	Lmul (4x)_157_04	Lalp_22091_04	Š. and I. Pungaršek	Austria: Steiermark	47.444	14.9063	1881	2021-07-26	Luzula multiflora (Ehrh). Lej.	MUL	4	0.554	1.749	1.656	1
157	Lmul (4x)_157_05	Lalp_22091_05	Š. and I. Pungaršek	Austria: Steiermark	47.444	14.9063	1878	2021-07-26	Luzula multiflora (Ehrh). Lej.	MUL	4	0.552	1.949	1.72	1	1					PV863710	PV864435
157	Lmul (4x)_157_06	Lalp_22091_06	Š. and I. Pungaršek	Austria: Steiermark	47.4441	14.9064	1877	2021-07-26	Luzula multiflora (Ehrh). Lej.	MUL	4	0.553	2.733	1.686	1
158	Lmul (4x)_158_01	Lalp_22121_01	Š. and I. Pungaršek	Austria: Steiermark	46.8303	15.0023	1830	2021-07-27	Luzula multiflora (Ehrh). Lej.	MUL	4	0.557	3.707	3.72	1
158	Lmul (4x)_158_02	Lalp_22121_02	Š. and I. Pungaršek	Austria: Steiermark	46.8302	15.0021	1830	2021-07-27	Luzula multiflora (Ehrh). Lej.	MUL	4	0.56	3.677	3.524	1
158	Lmul (4x)_158_03	Lalp_22121_03	Š. and I. Pungaršek	Austria: Steiermark	46.8302	15.0024	1831	2021-07-27	Luzula multiflora (Ehrh). Lej.	MUL	4	0.556	4.001	4.239	1
158	Lmul (4x)_158_04	Lalp_22121_04	Š. and I. Pungaršek	Austria: Steiermark	46.8285	14.9994	1843	2021-07-27	Luzula multiflora (Ehrh). Lej.	MUL	4	0.562	3.425	3.667	1
158	Lmul (4x)_158_05	Lalp_22121_05	Š. and I. Pungaršek	Austria: Steiermark	46.8285	14.9994	1839	2021-07-27	Luzula multiflora (Ehrh). Lej.	MUL	4	0.565	3.46	4.184	1	1					PV863711	PV864436
158	Lmul (4x)_158_06	Lalp_22121_06	Š. and I. Pungaršek	Austria: Steiermark	46.8278	15.0022	1776	2021-07-27	Luzula multiflora (Ehrh). Lej.	MUL	4	0.558	3.638	3.735	1
160	Lmul (4x)_160_01	Lalp_22151_01	S. Kleiner, V. Heimer	Austria: Steiermark	47.6108	15.141	1815	2022-07-29	Luzula multiflora (Ehrh). Lej.	MUL	4	0.531	5.59	2.3	1
160	Lmul (4x)_160_02	Lalp_22151_02	S. Kleiner, V. Heimer	Austria: Steiermark	47.6116	15.1429	1811	2022-07-29	Luzula multiflora (Ehrh). Lej.	MUL	4	0.56	2.217	1.131	1	1		1		24AL	PV863712	PV864437
160	Lmul (4x)_160_03	Lalp_22151_03	S. Kleiner, V. Heimer	Austria: Steiermark	47.6116	15.1429	1811	2022-07-29	Luzula multiflora (Ehrh). Lej.	MUL	4	0.555	6.67	4.42	1
160	Lmul (4x)_160_04	Lalp_22151_04	S. Kleiner, V. Heimer	Austria: Steiermark	47.6116	15.1429	1812	2022-07-29	Luzula multiflora (Ehrh). Lej.	MUL	4	0.56	6.61	4.69	1			1
160	Lmul (4x)_160_05	Lalp_22151_06	S. Kleiner, V. Heimer	Austria: Steiermark	47.6132	15.1482	1970	2022-07-29	Luzula multiflora (Ehrh). Lej.	MUL	4	0.555	6.07	2.92	1	1		1		24AL	PV863714	PV864439
169	Lmul (4x)_169_01	Lalp_22262_01	S. Kleiner, V. Heimer	Austria: Niederösterreich	47.7795	15.8113	1904	2022-07-29	Luzula multiflora (Ehrh). Lej.	MUL	4	0.569	1.22	0.978	1	1		1		24AL	PV863715	PV864440
169	Lmul (4x)_169_02	Lalp_22262_02	S. Kleiner, V. Heimer	Austria: Niederösterreich	47.7794	15.811	1907	2022-07-29	Luzula multiflora (Ehrh). Lej.	MUL	4	0.575	1.75	1.158	1	1		1		24AL	PV863716	PV864441
169	Lmul (4x)_169_03	Lalp_22262_03	S. Kleiner, V. Heimer	Austria: Niederösterreich	47.7793	15.8105	1908	2022-07-29	Luzula multiflora (Ehrh). Lej.	MUL	4	0.569	2.01	1.292	1
169	Lmul (4x)_169_04	Lalp_22262_04	S. Kleiner, V. Heimer	Austria: Niederösterreich	47.7793	15.8108	1915	2022-07-29	Luzula multiflora (Ehrh). Lej.	MUL	4	0.565	2.55	2.15	1
169	Lmul (4x)_169_05	Lalp_22262_05	S. Kleiner, V. Heimer	Austria: Niederösterreich	47.7919	15.8144	1288	2022-07-29	Luzula multiflora (Ehrh). Lej.	MUL	4	0.541	3.79	1.13	1	1		1	1	24AL	PV863717	PV864442
46	Lmul (4x)_46_01	Lalp_20711_01	B. Frajman, T. Bačič, Š. Pungaršek	Austria: Tirol	46.8642	10.9027	2390	2019-07-23	Luzula multiflora (Ehrh). Lej.	MUL	4	0.562	NA	NA	1
82	Lmul (4x)_82_01	Lalp_21201_03	Š. and I. Pungaršek	Italy: Veneto	46.481	12.0516	2271	2021-07-30	Luzula multiflora (Ehrh). Lej.	MUL	4	0.561	2.811	2.021	1
82	Lmul (4x)_82_02	Lalp_21201_04	Š. and I. Pungaršek	Italy: Veneto	46.4809	12.0515	2270	2021-07-30	Luzula multiflora (Ehrh). Lej.	MUL	4	0.563	3.215	2.018	1			1
82	Lmul (4x)_82_03	Lalp_21201_05	Š. and I. Pungaršek	Italy: Veneto	46.4809	12.0514	2265	2021-07-30	Luzula multiflora (Ehrh). Lej.	MUL	4	0.545	2.406	2.22	1
82	Lmul (4x)_82_04	Lalp_21201_06	Š. and I. Pungaršek	Italy: Veneto	46.4809	12.0512	2263	2021-07-30	Luzula multiflora (Ehrh). Lej.	MUL	4	0.562	2.089	2	1
90	Lmul (4x)_90_01	Lalp_21301_01	F. Faltner, G. Span	Austria: Tirol	46.8722	12.3238	2314	2022-07-07	Luzula multiflora (Ehrh). Lej.	MUL	4	0.557	5.96	4.236	1	1					PV863653	PV864378
10	Lmul (6x)_10_01	Lmul_10321_01	B. Frajman	Austria: Vorarlberg	47.5872	9.80049	605	2022-06-01	Luzula multiflora (Ehrh). Lej.	MUL_6x	6	0.783	2.72	2.103	1	1					PV863850	PV864575
10	Lmul (6x)_10_02	Lmul_10321_02	B. Frajman	Austria: Vorarlberg	47.5868	9.79807	581	2022-06-01	Luzula multiflora (Ehrh). Lej.	MUL_6x	6	0.814	1.38	1.336	1
100	Lmul (6x)_100_01	Lmul_21402_01	D. Baumgartner, F. Faltner	Austria: Tirol	46.9175	12.6689	1755	2022-07-28	Luzula multiflora (Ehrh). Lej.	MUL_6x	6	0.841	1.49	3.59	1
100	Lmul (6x)_100_02	Lmul_21402_02	D. Baumgartner, F. Faltner	Austria: Tirol	46.9172	12.6682	1744	2022-07-28	Luzula multiflora (Ehrh). Lej.	MUL_6x	6	0.821	1.7	1.58	1			1
103	Lmul (6x)_103_01	Lmul_21431_01	J. Czogalla, V. Heimer	Germany: Bayern	47.5993	12.8217	1074	2022-08-21	Luzula multiflora (Ehrh). Lej.	MUL_6x	6	0.815	3.276	2.477	1	1		1			PV863889	PV864614
103	Lmul (6x)_103_02	Lmul_21431_02	J. Czogalla, V. Heimer	Germany: Bayern	47.6041	12.8083	1832	2022-08-21	Luzula multiflora (Ehrh). Lej.	MUL_6x	6	0.798	3.105	2.701	1
104	Lmul (6x)_104_01	Lmul_21442_01	S. Kleiner, F. Faltner	Austria: Salzburg	47.1469	12.8688	1972	2022-08-05	Luzula multiflora (Ehrh). Lej.	MUL_6x	6	0.823	1.67	2.07	1	1					PV863890	PV864615
104	Lmul (6x)_104_02	Lmul_21442_02	S. Kleiner, F. Faltner	Austria: Salzburg	47.1471	12.869	1982	2022-08-05	Luzula multiflora (Ehrh). Lej.	MUL_6x	6	0.819	1.6	2.23	1
111	Lmul (6x)_111_01	Lmul_21511_01	S. Kleiner, F. Faltner	Austria: Salzburg	47.4081	13.126	1468	2022-08-06	Luzula multiflora (Ehrh). Lej.	MUL_6x	6	0.806	1.82	1.449	1	1					PV863891	PV864616
111	Lmul (6x)_111_02	Lmul_21511_02	S. Kleiner, F. Faltner	Austria: Salzburg	47.4084	13.1264	1464	2022-08-06	Luzula multiflora (Ehrh). Lej.	MUL_6x	6	0.796	1.62	1.72	1
112	Lmul (6x)_112_01	Lmul_11521_01	V. Heimer, Ž. Lobnik Cimerman	Austria: Salzburg	47.6882	13.1308	477	2022-06-18	Luzula multiflora (Ehrh). Lej.	MUL_6x	6	0.793	2.3	1.176	1	1					PV863855	PV864580
112	Lmul (6x)_112_02	Lmul_11521_02	V. Heimer, Ž. Lobnik Cimerman	Austria: Salzburg	47.6885	13.131	479	2022-06-18	Luzula multiflora (Ehrh). Lej.	MUL_6x	6	0.822	1.76	1.378	1
113	Lmul (6x)_113_01	Lmul_11552_01	V. Heimer, Ž. Lobnik Cimerman	Austria: Salzburg	47.6801	13.1886	1050	2022-06-18	Luzula multiflora (Ehrh). Lej.	MUL_6x	6	0.827	1.19	0.84	1
113	Lmul (6x)_113_02	Lmul_11552_02	V. Heimer, Ž. Lobnik Cimerman	Austria: Salzburg	47.6799	13.1885	1048	2022-06-18	Luzula multiflora (Ehrh). Lej.	MUL_6x	6	0.821	1.33	1.58	1	1					PV863856	PV864581
116	Lmul (6x)_116_01	Lmul_21571_01	S. Kleiner, V. Heimer	Austria: Salzburg	47.6737	13.3033	1481	2022-08-21	Luzula multiflora (Ehrh). Lej.	MUL_6x	6	0.811	1.6	1.47	1	1		1			PV863892	PV864617
116	Lmul (6x)_116_02	Lmul_21571_02	S. Kleiner, V. Heimer	Austria: Salzburg	47.6674	13.2986	1667	2022-08-21	Luzula multiflora (Ehrh). Lej.	MUL_6x	6	0.809	1.14	1.11	1
117	Lmul (6x)_117_01	Lmul_21591_01	Š. and I. Pungaršek	Austria: Salzburg	47.1332	13.3986	1585	2019-08-07	Luzula multiflora (Ehrh). Lej.	MUL_6x	6	0.818	1.92	1.302	1
117	Lmul (6x)_117_02	Lmul_21591_02	Š. and I. Pungaršek	Austria: Salzburg	47.1332	13.3986	1573	2019-08-07	Luzula multiflora (Ehrh). Lej.	MUL_6x	6	0.8	1.573	1.044	1
12	Lmul (6x)_12_01	Lmul_20342_01	B. Frajman, V. Heimer	Austria: Vorarlberg	47.2651	9.83314	1745	2022-07-29	Luzula multiflora (Ehrh). Lej.	MUL_6x	6	0.844	4.449	3.756	1			1
12	Lmul (6x)_12_02	Lmul_20342_02	B. Frajman, V. Heimer	Austria: Vorarlberg	47.2777	9.83956	1682	2022-07-29	Luzula multiflora (Ehrh). Lej.	MUL_6x	6	0.81	5.18	3.873	1	1					PV863863	PV864588
122	Lmul (6x)_122_01	Lmul_11651_01	V. Heimer, Ž. Lobnik Cimerman	Austria: Salzburg	47.4039	13.5632	804	2022-06-18	Luzula multiflora (Ehrh). Lej.	MUL_6x	6	0.814	3.995	2.636	1	1		1			PV863857	PV864582
122	Lmul (6x)_122_02	Lmul_11651_02	V. Heimer, Ž. Lobnik Cimerman	Austria: Salzburg	47.4037	13.5631	803	2022-06-18	Luzula multiflora (Ehrh). Lej.	MUL_6x	6	0.796	3.394	2.659	1
123	Lmul (6x)_123_01	Lmul_21642_01	J. Czogalla, V. Heimer	Austria: Salzburg	47.4663	13.565	1750	2022-08-21	Luzula multiflora (Ehrh). Lej.	MUL_6x	6	0.819	1.773	2.423	1	1					PV863893	PV864618
123	Lmul (6x)_123_02	Lmul_21642_02	J. Czogalla, V. Heimer	Austria: Salzburg	47.4554	13.5752	1512	2022-08-21	Luzula multiflora (Ehrh). Lej.	MUL_6x	6	0.816	1.231	1.627	1
128	Lmul (6x)_128_01	Lmul_21762_01	J. Czogalla, V. Heimer	Austria: Steiermark	47.6654	13.7853	1665	2022-08-12	Luzula multiflora (Ehrh). Lej.	MUL_6x	6	0.799	1.6	1.343	1	1					PV863894	PV864619
128	Lmul (6x)_128_02	Lmul_21762_02	J. Czogalla, V. Heimer	Austria: Steiermark	47.6692	13.7852	1848	2022-08-12	Luzula multiflora (Ehrh). Lej.	MUL_6x	6	0.801	1.78	1.534	1
129	Lmul (6x)_129_01	Lmul_21771_01	D. Dietrich, F. Faltner	Austria: Steiermark	47.3253	13.7954	1364	2022-08-16	Luzula multiflora (Ehrh). Lej.	MUL_6x	6	0.797	1.63	1.4	1	1		1			PV863895	PV864620
129	Lmul (6x)_129_02	Lmul_21771_02	D. Dietrich, F. Faltner	Austria: Steiermark	47.3252	13.795	1360	2022-08-16	Luzula multiflora (Ehrh). Lej.	MUL_6x	6	0.81	1.39	1.56	1
131	Lmul (6x)_131_01	Lmul_21803_01	Š. and I. Pungaršek	Austria: Salzburg	47.1869	13.8517	1552	2019-08-06	Luzula multiflora (Ehrh). Lej.	MUL_6x	6	0.789	1.622	1.109	1	1					PV863896	PV864621
131	Lmul (6x)_131_02	Lmul_21803_02	Š. and I. Pungaršek	Austria: Salzburg	47.187	13.8516	1547	2019-08-06	Luzula multiflora (Ehrh). Lej.	MUL_6x	6	0.787	1.63	1.283	1
139	Lmul (6x)_139_01	Lmul_11881_01	J. Geurden, B. Frajman	Austria: Kärnten	46.7243	14.0442	649	2022-05-08	Luzula multiflora (Ehrh). Lej.	MUL_6x	6	0.794	2.39	1.658	1	1		1			PV863858	PV864583
139	Lmul (6x)_139_02	Lmul_11881_02	J. Geurden, B. Frajman	Austria: Kärnten	46.7251	14.0447	660	2022-05-08	Luzula multiflora (Ehrh). Lej.	MUL_6x	6	0.806	2.34	1.578	1
14	Lmul (6x)_14_01	Lmul_20364_01	B. Frajman, V. Heimer	Austria: Vorarlberg	46.9515	9.91029	1708	2022-07-29	Luzula multiflora (Ehrh). Lej.	MUL_6x	6	0.795	3.47	2.873	1	1					PV863864	PV864589
14	Lmul (6x)_14_02	Lmul_20364_02	B. Frajman, V. Heimer	Austria: Vorarlberg	46.9631	9.91872	1540	2022-07-29	Luzula multiflora (Ehrh). Lej.	MUL_6x	6	0.798	2.308	0.968	1
145	Lmul (6x)_145_01	Lmul_21951_01	J. Czogalla, V. Heimer	Austria: Steiermark	47.7718	14.3168	1412	2022-08-12	Luzula multiflora (Ehrh). Lej.	MUL_6x	6	0.795	2.21	1.29	1	1		1			PV863897	PV864622
145	Lmul (6x)_145_02	Lmul_21951_02	J. Czogalla, V. Heimer	Austria: Steiermark	47.7711	14.3064	1645	2022-08-12	Luzula multiflora (Ehrh). Lej.	MUL_6x	6	0.795	1.35	1.365	1
150	Lmul (6x)_150_01	Lmul_22001_01	D. Dietrich, F. Faltner	Austria: Steiermark	47.2886	14.5505	1654	2022-08-19	Luzula multiflora (Ehrh). Lej.	MUL_6x	6	0.829	1.52	1.57	1	1					PV863898	PV864623
150	Lmul (6x)_150_02	Lmul_22001_02	D. Dietrich, F. Faltner	Austria: Steiermark	47.2887	14.55	1660	2022-08-19	Luzula multiflora (Ehrh). Lej.	MUL_6x	6	0.81	1.66	1.18	1
152	Lmul (6x)_152_01	Lmul_22031_01	S. Kleiner, V. Heimer	Austria: Steiermark	47.5726	14.6561	1436	2022-07-29	Luzula multiflora (Ehrh). Lej.	MUL_6x	6	0.805	1.32	0.893	1	1					PV863899	PV864624
152	Lmul (6x)_152_02	Lmul_22031_02	S. Kleiner, V. Heimer	Austria: Steiermark	47.5612	14.6512	1711	2022-07-29	Luzula multiflora (Ehrh). Lej.	MUL_6x	6	0.812	1.23	0.89	1			1
155	Lmul (6x)_155_01	Lmul_22071_01	J. Czogalla, V. Heimer	Austria: Niederösterreich	47.7915	14.8503	1364	2022-08-12	Luzula multiflora (Ehrh). Lej.	MUL_6x	6	0.794	1.21	0.873	1	1					PV863900	PV864625
155	Lmul (6x)_155_02	Lmul_22071_02	J. Czogalla, V. Heimer	Austria: Niederösterreich	47.7963	14.865	1425	2022-08-12	Luzula multiflora (Ehrh). Lej.	MUL_6x	6	0.793	2.02	0.916	1
16	Lmul (6x)_16_01	Lmul_20383_01	J. Geurden	Switzerland: Graubünden	46.4369	9.93459	2005	2022-07-26	Luzula multiflora (Ehrh). Lej.	MUL_6x	6	0.803	1.58	1.49	1	1		1			PV863865	PV864590
161	Lmul (6x)_161_01	Lmul_22161_01	S. Kleiner, V. Heimer	Austria: Niederösterreich	47.8612	15.1999	1842	2022-07-29	Luzula multiflora (Ehrh). Lej.	MUL_6x	6	0.823	1.308	1.289	1	1					PV863901	PV864626
161	Lmul (6x)_161_02	Lmul_22161_02	S. Kleiner, V. Heimer	Austria: Niederösterreich	47.8612	15.1999	1843	2022-07-29	Luzula multiflora (Ehrh). Lej.	MUL_6x	6	0.812	2.369	2.5	1
165	Lmul (6x)_165_01	Lmul_12211_01	B. Frajman	Slovenia: Štajerska	46.3698	15.4635	342	2022-06-05	Luzula multiflora (Ehrh). Lej.	MUL_6x	6	0.807	1.69	1.029	1	1					PV863859	PV864584
165	Lmul (6x)_165_02	Lmul_12211_02	B. Frajman	Slovenia: Štajerska	46.3696	15.4639	332	2022-06-05	Luzula multiflora (Ehrh). Lej.	MUL_6x	6	0.795	2.01	1.057	1			1
168	Lmul (6x)_168_01	Lmul_12251_01	V. Heimer, J. Czogalla	Austria: Steiermark	47.4698	15.7043	828	2022-06-14	Luzula multiflora (Ehrh). Lej.	MUL_6x	6	0.804	1.72	1.272	1	1					PV863860	PV864585
168	Lmul (6x)_168_02	Lmul_12251_02	V. Heimer, J. Czogalla	Austria: Steiermark	47.4699	15.7043	825	2022-06-14	Luzula multiflora (Ehrh). Lej.	MUL_6x	6	0.794	1.41	1.022	1
169	Lmul (6x)_169_01	Lmul_22261_01	S. Kleiner, V. Heimer	Austria: Niederösterreich	47.7794	15.8113	1900	2022-07-29	Luzula multiflora (Ehrh). Lej.	MUL_6x	6	0.802	2.43	0.929	1	1					PV863902	PV864627
169	Lmul (6x)_169_02	Lmul_22261_02	S. Kleiner, V. Heimer	Austria: Niederösterreich	47.785	15.8083	1755	2022-07-29	Luzula multiflora (Ehrh). Lej.	MUL_6x	6	0.804	1.65	0.903	1			1
176	Lmul (6x)_176_01	Lmul_12341_01	V. Heimer, J. Czogalla	Austria: Steiermark	47.1631	15.9408	399	2022-06-14	Luzula multiflora (Ehrh). Lej.	MUL_6x	6	0.821	2.57	2.139	1	1					PV863861	PV864586
176	Lmul (6x)_176_02	Lmul_12341_02	V. Heimer, J. Czogalla	Austria: Steiermark	47.1632	15.9409	400	2022-06-14	Luzula multiflora (Ehrh). Lej.	MUL_6x	6	0.826	2.33	1.854	1			1
190	Lmul (6x)_190_01	Lmul_12531_01	V. Heimer, J. Czogalla	Austria: Burgenland	47.5367	16.5265	252	2022-06-14	Luzula multiflora (Ehrh). Lej.	MUL_6x	6	0.794	1.39	1.124	1
190	Lmul (6x)_190_02	Lmul_12531_02	V. Heimer, J. Czogalla	Austria: Burgenland	47.5354	16.5276	273	2022-06-14	Luzula multiflora (Ehrh). Lej.	MUL_6x	6	0.816	1.89	1.338	1	1					PV863862	PV864587
20	Lmul (6x)_20_01	Lmul_20421_01	J. Geurden	Austria: Vorarlberg	47.3421	10.1345	1295	2022-08-04	Luzula multiflora (Ehrh). Lej.	MUL_6x	6	0.825	1.87	5.024	1	1		1			PV863866	PV864591
20	Lmul (6x)_20_02	Lmul_20421_02	J. Geurden	Austria: Vorarlberg	47.3415	10.1336	1296	2022-08-04	Luzula multiflora (Ehrh). Lej.	MUL_6x	6	0.819	2.65	2.269	1
22	Lmul (6x)_22_01	Lmul_20441_01	J. Geurden	Italy: Lombardia	46.0702	10.2376	1769	2022-07-26	Luzula multiflora (Ehrh). Lej.	MUL_6x	6	0.844	4.36	3.816	1	1					PV863867	PV864592
23	Lmul (6x)_23_01	Lmul_20463_01	A. Mayerova, V. Heimer	Austria: Tirol	47.0293	10.2976	1944	2022-08-28	Luzula multiflora (Ehrh). Lej.	MUL_6x	6	0.786	4.46	2.788	1	1					PV863868	PV864593
23	Lmul (6x)_23_02	Lmul_20463_02	A. Mayerova, V. Heimer	Austria: Tirol	47.0292	10.2977	1931	2022-08-28	Luzula multiflora (Ehrh). Lej.	MUL_6x	6	0.774	4.42	3.091	1
27	Lmul (6x)_27_01	Lmul_10501_01	A. Hilpold, V. Heimer	Italy: Lombardia	46.0449	10.3622	653	2022-06-14	Luzula multiflora (Ehrh). Lej.	MUL_6x	6	0.815	1.52	1.998	1
27	Lmul (6x)_27_02	Lmul_10501_02	A. Hilpold, V. Heimer	Italy: Lombardia	46.045	10.3621	653	2022-06-14	Luzula multiflora (Ehrh). Lej.	MUL_6x	6	0.792	0.85	1.477	1	1					PV863851	PV864576
28	Lmul (6x)_28_01	Lmul_20521_01	B. Frajman, P. Schönswetter, T. Bačič, Š. Pungaršek	Austria: Tirol	47.1534	10.4084	1319	2019-07-22	Luzula multiflora (Ehrh). Lej.	MUL_6x	6	0.819	2.386	1.64	1	1					PV863869	PV864594
28	Lmul (6x)_28_02	Lmul_20521_02	B. Frajman, P. Schönswetter, T. Bačič, Š. Pungaršek	Austria: Tirol	47.1536	10.4086	1320	2019-07-22	Luzula multiflora (Ehrh). Lej.	MUL_6x	6	0.806	1.3	1.122	1
30	Lmul (6x)_30_01	Lmul_20532_01	J. Geurden	Germany: Bayern	47.5018	10.4133	1553	2022-08-03	Luzula multiflora (Ehrh). Lej.	MUL_6x	6	0.827	2.08	2.654	1	1					PV863870	PV864595
30	Lmul (6x)_30_02	Lmul_20532_02	J. Geurden	Germany: Bayern	47.5019	10.4131	1550	2022-08-03	Luzula multiflora (Ehrh). Lej.	MUL_6x	6	0.824	2.79	3.475	1
31	Lmul (6x)_31_01	Lmul_20541_01	B. Frajman, P. Schönswetter, T. Bačič, Š. Pungaršek	Austria: Tirol	46.8723	10.4882	1696	2019-07-22	Luzula multiflora (Ehrh). Lej.	MUL_6x	6	0.801	2.212	1.923	1	1					PV863871	PV864596
31	Lmul (6x)_31_02	Lmul_20541_02	B. Frajman, P. Schönswetter, T. Bačič, Š. Pungaršek	Austria: Tirol	46.8723	10.4881	1688	2019-07-22	Luzula multiflora (Ehrh). Lej.	MUL_6x	6	0.798	1.604	1.204	1
38	Lmul (6x)_38_01	Lmul_20612_01	G. Span, V. Heimer	Austria: Tirol	47.0788	10.7605	2175	2022-08-12	Luzula multiflora (Ehrh). Lej.	MUL_6x	6	0.81	1.94	1.525	1			1
38	Lmul (6x)_38_02	Lmul_20612_02	G. Span, V. Heimer	Austria: Tirol	47.075	10.76	2016	2022-08-12	Luzula multiflora (Ehrh). Lej.	MUL_6x	6	0.804	2.12	1.672	1			1
43	Lmul (6x)_43_01	Lmul_20681_01	B. Frajman, V. Heimer	Austria: Tirol	47.4904	10.8571	1499	2022-09-30	Luzula multiflora (Ehrh). Lej.	MUL_6x	6	0.8	2.39	1.34	1
43	Lmul (6x)_43_02	Lmul_20681_02	B. Frajman, V. Heimer	Austria: Tirol	47.4903	10.8572	1498	2020-07-01	Luzula multiflora (Ehrh). Lej.	MUL_6x	6	0.819	1.69	1.51	1	1					PV863872	PV864597
51	Lmul (6x)_51_01	Lmul_20783_01	G. Span, V. Heimer	Austria: Tirol	47.2256	11.054	1970	2022-08-12	Luzula multiflora (Ehrh). Lej.	MUL_6x	6	0.805	1.84	1.3	1	1		1			PV863873	PV864598
51	Lmul (6x)_51_02	Lmul_20783_02	G. Span, V. Heimer	Austria: Tirol	47.2252	11.0544	1956	2022-08-12	Luzula multiflora (Ehrh). Lej.	MUL_6x	6	0.772	5.32	3.062	1
54	Lmul (6x)_54_01	Lmul_10831_01	P. Schönswetter, B. Frajman	Austria: Tirol	47.3439	11.1207	1209	2022-05-30	Luzula multiflora (Ehrh). Lej.	MUL_6x	6	0.81	1.62	1.62	1			1
54	Lmul (6x)_54_02	Lmul_10831_02	P. Schönswetter, B. Frajman	Austria: Tirol	47.3434	11.1204	1206	2022-05-30	Luzula multiflora (Ehrh). Lej.	MUL_6x	6	0.829	2.18	1.766	1	1					PV863852	PV864577
57	Lmul (6x)_57_01	Lmul_20912_01	J. Maindok, F. Faltner	Italy: Trentino-Alto Adige	46.6648	11.3077	1697	2022-08-11	Luzula multiflora (Ehrh). Lej.	MUL_6x	6	0.818	1.38	1.85	1
57	Lmul (6x)_57_02	Lmul_20912_02	J. Maindok, F. Faltner	Italy: Trentino-Alto Adige	46.6645	11.3077	1686	2022-08-11	Luzula multiflora (Ehrh). Lej.	MUL_6x	6	0.813	2.58	2.02	1	1					PV863874	PV864599
58	Lmul (6x)_58_01	Lmul_20921_01	J. Geurden, B. Frajman	Austria: Tirol	47.1914	11.3095	1753	2022-07-15	Luzula multiflora (Ehrh). Lej.	MUL_6x	6	0.809	1.482	0.875	1	1		1			PV863875	PV864600
58	Lmul (6x)_58_02	Lmul_20921_02	J. Geurden, B. Frajman	Austria: Tirol	47.1906	11.3101	1770	2022-07-15	Luzula multiflora (Ehrh). Lej.	MUL_6x	6	0.808	2.151	0.782	1
6	Lmul (6x)_6_01	Lmul_10271_01	A. Hilpold, V. Heimer	Switzerland: Graubünden	46.3318	9.51786	697	2022-06-14	Luzula multiflora (Ehrh). Lej.	MUL_6x	6	0.799	1.63	1.485	1
6	Lmul (6x)_6_02	Lmul_10271_02	A. Hilpold, V. Heimer	Switzerland: Graubünden	46.3318	9.51786	697	2022-06-14	Luzula multiflora (Ehrh). Lej.	MUL_6x	6	0.794	1.25	1.218	1	1					PV863849	PV864574
65	Lmul (6x)_65_01	Lmul_21001_01	J. Geurden	Germany: Bayern	47.6613	11.5179	1502	2022-09-02	Luzula multiflora (Ehrh). Lej.	MUL_6x	6	0.8	1.7	1.255	1
65	Lmul (6x)_65_02	Lmul_21001_02	J. Geurden	Germany: Bayern	47.6602	11.5053	1621	2022-09-02	Luzula multiflora (Ehrh). Lej.	MUL_6x	6	0.792	1.78	1.359	1	1					PV863876	PV864601
71	Lmul (6x)_71_01	Lmul_21072_01	J. Maindok, F. Faltner	Italy: Trentino-Alto Adige	46.6787	11.7091	1855	2022-08-11	Luzula multiflora (Ehrh). Lej.	MUL_6x	6	0.795	1.57	1.39	1	1					PV863877	PV864602
71	Lmul (6x)_71_02	Lmul_21072_02	J. Maindok, F. Faltner	Italy: Trentino-Alto Adige	46.6787	11.709	1854	2022-08-11	Luzula multiflora (Ehrh). Lej.	MUL_6x	6	0.799	2.41	1.52	1
76	Lmul (6x)_76_01	Lmul_21124_01	A. Mayerova, V. Heimer	Austria: Tirol	47.4449	11.7638	1871	2022-08-28	Luzula multiflora (Ehrh). Lej.	MUL_6x	6	0.793	5.05	2.932	1	1		1			PV863878	PV864603
76	Lmul (6x)_76_02	Lmul_21124_02	A. Mayerova, V. Heimer	Austria: Tirol	47.4357	11.7652	1415	2022-08-28	Luzula multiflora (Ehrh). Lej.	MUL_6x	6	0.787	1.76	1.581	1
79	Lmul (6x)_79_01	Lmul_21171_01	S. Kleiner, F. Faltner	Austria: Tirol	47.1829	11.8058	1662	2022-08-03	Luzula multiflora (Ehrh). Lej.	MUL_6x	6	0.804	1.55	1.97	1	1					PV863879	PV864604
80	Lmul (6x)_80_01	Lmul_21181_01	A. Mayerova, V. Heimer	Austria: Tirol	47.5935	11.9511	1741	2022-08-28	Luzula multiflora (Ehrh). Lej.	MUL_6x	6	0.811	5.75	3.747	1	1					PV863880	PV864605
80	Lmul (6x)_80_02	Lmul_21181_02	A. Mayerova, V. Heimer	Austria: Tirol	47.5851	11.9545	1336	2022-08-28	Luzula multiflora (Ehrh). Lej.	MUL_6x	6	0.803	1.94	2.551	1
84	Lmul (6x)_84_01	Lmul_21223_01	F. Faltner, G. Span	Italy: Veneto	46.3678	12.085	1727	2022-07-08	Luzula multiflora (Ehrh). Lej.	MUL_6x	6	0.816	5.07	4.02	1
84	Lmul (6x)_84_02	Lmul_21223_02	F. Faltner, G. Span	Italy: Veneto	46.3674	12.0847	1711	2022-07-08	Luzula multiflora (Ehrh). Lej.	MUL_6x	6	0.793	3.04	2.663	1
87	Lmul (6x)_87_01	Lmul_11271_01	Ž. Lobnik Cimerman, B. Frajman	Austria: Tirol	47.6504	12.209	527	2022-05-19	Luzula multiflora (Ehrh). Lej.	MUL_6x	6	0.805	2.2	2.12	1	1		1			PV863853	PV864578
87	Lmul (6x)_87_02	Lmul_11271_02	Ž. Lobnik Cimerman, B. Frajman	Austria: Tirol	47.6507	12.2115	541	2022-05-19	Luzula multiflora (Ehrh). Lej.	MUL_6x	6	0.81	1.65	2.06	1
89	Lmul (6x)_89_01	Lmul_21291_01	A. Mayerova, V. Heimer	Austria: Tirol	47.5552	12.3117	1646	2022-08-28	Luzula multiflora (Ehrh). Lej.	MUL_6x	6	0.804	1.91	2.2	1	1		1			PV863881	PV864606
89	Lmul (6x)_89_02	Lmul_21291_02	A. Mayerova, V. Heimer	Austria: Tirol	47.5552	12.3119	1702	2022-08-28	Luzula multiflora (Ehrh). Lej.	MUL_6x	6	0.809	1.39	2.08	1
90	Lmul (6x)_90_01	Lmul_21303_01	F. Faltner, G. Span	Austria: Tirol	46.8628	12.3249	1847	2022-07-07	Luzula multiflora (Ehrh). Lej.	MUL_6x	6	0.787	3.83	3.028	1	1					PV863882	PV864607
90	Lmul (6x)_90_02	Lmul_21303_02	F. Faltner, G. Span	Austria: Tirol	46.8627	12.325	1836	2022-07-07	Luzula multiflora (Ehrh). Lej.	MUL_6x	6	0.798	2.56	2.591	1
92	Lmul (6x)_92_01	Lmul_11331_01	V. Heimer, Ž. Lobnik Cimerman	Austria: Salzburg	47.278	12.4031	803	2022-06-18	Luzula multiflora (Ehrh). Lej.	MUL_6x	6	0.801	1.49	0.879	1	1					PV863854	PV864579
92	Lmul (6x)_92_02	Lmul_11331_02	V. Heimer, Ž. Lobnik Cimerman	Austria: Salzburg	47.2781	12.4035	810	2022-06-18	Luzula multiflora (Ehrh). Lej.	MUL_6x	6	0.784	1.58	0.932	1
93	Lmul (6x)_93_01	Lmul_21322_01	D. Baumgartner, F. Faltner	Italy: Veneto	46.5126	12.4042	1819	2022-07-24	Luzula multiflora (Ehrh). Lej.	MUL_6x	6	0.825	1.77	2.68	1	1		1			PV863883	PV864608
94	Lmul (6x)_94_01	Lmul_21342_01	J. Geurden, V. Heimer	Austria: Tirol	47.1234	12.4979	1658	2022-07-08	Luzula multiflora (Ehrh). Lej.	MUL_6x	6	0.811	1.44	1.045	1	1		1			PV863884	PV864609
94	Lmul (6x)_94_02	Lmul_21342_02	J. Geurden, V. Heimer	Austria: Tirol	47.1258	12.502	1893	2022-07-08	Luzula multiflora (Ehrh). Lej.	MUL_6x	6	0.765	8.4	3.628	1	1					PV863885	PV864610
96	Lmul (6x)_96_01	Lmul_21351_01	S. Kleiner, V. Heimer	Germany: Bayern	47.7504	12.5129	1630	2022-08-21	Luzula multiflora (Ehrh). Lej.	MUL_6x	6	0.829	2.331	1.715	1	1		1			PV863886	PV864611
96	Lmul (6x)_96_02	Lmul_21351_02	S. Kleiner, V. Heimer	Germany: Bayern	47.7498	12.5132	1662	2022-08-21	Luzula multiflora (Ehrh). Lej.	MUL_6x	6	0.831	2.79	3.388	1	1					PV863887	PV864612
98	Lmul (6x)_98_01	Lmul_21381_01	S. Kleiner, F. Faltner	Austria: Salzburg	47.4239	12.6429	1479	2022-08-07	Luzula multiflora (Ehrh). Lej.	MUL_6x	6	0.8	4.78	3.072	1	1					PV863888	PV864613
98	Lmul (6x)_98_02	Lmul_21381_02	S. Kleiner, F. Faltner	Austria: Salzburg	47.4232	12.6433	1451	2022-08-07	Luzula multiflora (Ehrh). Lej.	MUL_6x	6	0.786	5.27	3.328	1
215	Lniv_215_01	Lniv_40881_01	V. Heimer, J. Czogalla, W. Heimer, I. Heimer	Italy: Trentino-Alto Adige	46.3824	11.2409	500	2023-05-12	Luzula nivea (L.) DC.	NIV	4	0.542	2.31	1.346	1	1			1		PV863903	PV864628
215	Lniv_215_02	Lniv_40881_02	V. Heimer, J. Czogalla, W. Heimer, I. Heimer	Italy: Trentino-Alto Adige	46.3824	11.2409	500	2023-05-12	Luzula nivea (L.) DC.	NIV	4	0.564	7.82	2.03	1	1					PV863904	PV864629
159	Lpal_159_01	Lpal_12141_01	V. Heimer	Czech Republic: Kraj Vysočina	49.3665	15.0531	704	2023-06-14	Luzula pallescens Sw.	PAL	2	0.267	3.502	1.235	1			1
159	Lpal_159_02	Lpal_12141_02	V. Heimer	Czech Republic: Kraj Vysočina	49.3664	15.0532	704	2023-06-14	Luzula pallescens Sw.	PAL	2	0.263	8.61	2.767	1	1	1	1			PV863905	PV864630
159	Lpal_159_03	Lpal_12141_03	V. Heimer	Czech Republic: Kraj Vysočina	49.3665	15.0535	698	2023-06-14	Luzula pallescens Sw.	PAL	2	0.263	9.72	2.685	1			1
170	Lpal_170_01	Lpal_12271_01	V. Heimer, L. Reiterová	Czech Republic: Jihomoravský kraj	48.8793	15.8194	461	2023-06-15	Luzula pallescens Sw.	PAL	2	0.267	8.17	2.531	1
170	Lpal_170_02	Lpal_12271_02	V. Heimer, L. Reiterová	Czech Republic: Jihomoravský kraj	48.8794	15.8185	467	2023-06-15	Luzula pallescens Sw.	PAL	2	0.269	8.08	2.549	1	1		1			PV863906	PV864631
170	Lpal_170_03	Lpal_12271_03	V. Heimer, L. Reiterová	Czech Republic: Niederösterreich	48.8793	15.8197	456	2023-06-15	Luzula pallescens Sw.	PAL	2	0.257	10.4	2.66	1			1
175	Lpal_175_01	Lpal_12331_01	V. Heimer	Czech Republic: Jihomoravský kraj	48.8443	15.9284	341	2023-06-14	Luzula pallescens Sw.	PAL	2	0.27	3.02	1.073	1			1
175	Lpal_175_02	Lpal_12331_02	V. Heimer	Czech Republic: Jihomoravský kraj	48.8443	15.9284	341	2023-06-14	Luzula pallescens Sw.	PAL	2	0.271	2.2	1.053	1	1					PV863907	PV864632
175	Lpal_175_03	Lpal_12331_03	V. Heimer	Czech Republic: Jihomoravský kraj	48.8443	15.9284	341	2023-06-14	Luzula pallescens Sw.	PAL	2	0.274	4.159	3.04	1			1
177	Lpal_177_01	Lpal_12351_01	V. Heimer	Czech Republic: Jihomoravský kraj	48.8278	15.9928	383	2023-06-15	Luzula pallescens Sw.	PAL	2	0.274	4.085	2.276	1			1
177	Lpal_177_02	Lpal_12351_02	V. Heimer	Czech Republic: Jihomoravský kraj	48.8279	15.9926	386	2023-06-15	Luzula pallescens Sw.	PAL	2	0.279	2.894	2.27	1		1	1
177	Lpal_177_03	Lpal_12351_03	V. Heimer	Czech Republic: Jihomoravský kraj	48.8278	15.9931	372	2023-06-15	Luzula pallescens Sw.	PAL	2	0.273	3.519	1.903	1	1		1			PV863908	PV864633
179	Lpal_179_01	Lpal_12411_01	V. Heimer	Czech Republic: Pardubický kraj	50.0022	16.0776	286	2023-06-13	Luzula pallescens Sw.	PAL	2	0.263	8.55	2.456	1	1		1			PV863909	PV864634
185	Lpal_185_01	Lpal_12492_01	V. Heimer	Czech Republic: Jihomoravský kraj	49.2418	16.4495	319	2023-06-13	Luzula pallescens Sw.	PAL	2	0.264	5.05	1.048	1		1	1
185	Lpal_185_02	Lpal_12492_02	V. Heimer	Czech Republic: Jihomoravský kraj	49.2418	16.4494	305	2023-06-13	Luzula pallescens Sw.	PAL	2	0.259	9.88	2.181	1	1		1			PV863910	PV864635
185	Lpal_185_03	Lpal_12492_03	V. Heimer	Czech Republic: Jihomoravský kraj	49.2418	16.4494	314	2023-06-13	Luzula pallescens Sw.	PAL	2	0.255	10.77	2.738	1
190	Lpal_190_01	Lpal_12532_01	V. Heimer, J. Czogalla	Austria: Burgenland	47.5369	16.5264	288	2022-06-14	Luzula pallescens Sw.	PAL	2	0.269	2.14	1.123	1			1
191	Lpal_191_01	Lpal_12541_01	V. Heimer, J. Czogalla	Austria: Burgenland	47.5601	16.552	284	2022-06-14	Luzula pallescens Sw.	PAL	2	0.266	4.47	2.034	1			1
191	Lpal_191_02	Lpal_12541_02	V. Heimer, J. Czogalla	Austria: Burgenland	47.5602	16.5522	290	2022-06-14	Luzula pallescens Sw.	PAL	2	0.265	4.07	2.777	1			1
191	Lpal_191_03	Lpal_12541_03	V. Heimer, J. Czogalla	Austria: Burgenland	47.56	16.5518	278	2022-06-14	Luzula pallescens Sw.	PAL	2	0.271	5.02	2.099	1
191	Lpal_191_04	Lpal_12541_04	V. Heimer, J. Czogalla	Austria: Burgenland	47.5601	16.552	285	2022-06-14	Luzula pallescens Sw.	PAL	2	0.264	4.58	1.973	1			1
191	Lpal_191_05	Lpal_12541_05	V. Heimer, J. Czogalla	Austria: Burgenland	47.5602	16.552	281	2022-06-14	Luzula pallescens Sw.	PAL	2	0.267	5.63	2.533	1			1
192	Lpal_192_01	Lpal_12561_01	V. Heimer	Czech Republic: Jihomoravský kraj	48.8675	17.0748	188	2023-06-12	Luzula pallescens Sw.	PAL	2	0.255	12.57	2.388	1	1	1	1	1		PV863911	PV864636
192	Lpal_192_02	Lpal_12561_02	V. Heimer	Czech Republic: Jihomoravský kraj	48.8674	17.0747	178	2023-06-12	Luzula pallescens Sw.	PAL	2	0.271	8.42	2.391	1
192	Lpal_192_03	Lpal_12561_03	V. Heimer	Czech Republic: Jihomoravský kraj	48.8674	17.0748	193	2023-06-12	Luzula pallescens Sw.	PAL	2	0.267	8.87	2.864	1			1
193	Lpal_193_02	Lpal_12571_02	V. Heimer	Czech Republic: Jihomoravský kraj	49.1235	17.1175	347	2023-06-12	Luzula pallescens Sw.	PAL	2	0.279	6.484	1.449	1			1
193	Lpal_193_03	Lpal_12571_03	V. Heimer	Czech Republic: Jihomoravský kraj	49.1235	17.1175	348	2023-06-12	Luzula pallescens Sw.	PAL	2	0.255	11.52	2.631	1			1
194	Lpal_194_01	Lpal_12581_01	V. Heimer	Czech Republic: Zlínský kraj	49.217	17.1547	337	2023-06-13	Luzula pallescens Sw.	PAL	2	0.265	10.48	2.407	1			1
194	Lpal_194_02	Lpal_12581_02	V. Heimer	Czech Republic: Zlínský kraj	49.2171	17.1544	338	2023-06-13	Luzula pallescens Sw.	PAL	2	0.269	9.3	2.507	1	1		1			PV863912	PV864637
194	Lpal_194_03	Lpal_12581_03	V. Heimer	Czech Republic: Zlínský kraj	49.2169	17.155	322	2023-06-13	Luzula pallescens Sw.	PAL	2	0.275	8.99	2.4	1			1
214	Lspi_214_01	Lspi_40111_01	V. Heimer, J. Czogalla	Norway: Vestland	60.4841	7.47951	1087	2023-08-16	Luzula spicata (L.) DC.	SPI	2	0.319	1.883	0.996	1		1
216	Lspi_216_01	Lspi_42762_01	P. Schönswetter, B. Frajman, D. Kutnjak	Albania: Kukës	42.3997	19.9386	1611	2010-08-16	Luzula spicata (L.) DC.	SPI	2	0.297	NA	NA		1					PV863913	PV864638
217	Lspi_217_01	Lspi_42851_01	B. Frajman	North Macedonia: Polog	42.0111	20.8561	2169	2023-06-10	Luzula spicata (L.) DC.	SPI	2	0.336	2.366	1.719	1		1
1	Lsud_1_01	Lsud_20223_01	J. Geurden	Italy: Lombardia	46.4754	9.36746	2107	2022-07-21	Luzula sudetica (Willd.) Schult.	SUD	2	0.247	8.3	3.234	1	1		1			PV863914	PV864639
100	Lsud_100_01	Lsud_21403_01	D. Baumgartner, F. Faltner	Austria: Tirol	46.9216	12.6921	2096	2022-07-29	Luzula sudetica (Willd.) Schult.	SUD	2	0.271	2.67	2.171	1	1					PV863942	PV864667
100	Lsud_100_02	Lsud_21403_02	D. Baumgartner, F. Faltner	Austria: Tirol	46.9216	12.6924	2102	2022-07-29	Luzula sudetica (Willd.) Schult.	SUD	2	0.274	2.39	2.277	1
100	Lsud_100_03	Lsud_21403_11	D. Baumgartner, F. Faltner	Austria: Tirol	46.9224	12.6997	2230	2022-07-29	Luzula sudetica (Willd.) Schult.	SUD	2	0.269	2.09	2.069	1
100	Lsud_100_04	Lsud_21403_12	D. Baumgartner, F. Faltner	Austria: Tirol	46.9211	12.6996	2246	2022-07-29	Luzula sudetica (Willd.) Schult.	SUD	2	0.274	1.83	1.964	1		1	1
109	Lsud_109_01	Lsud_21493_01	B. Frajman, T. Bačič, J. Dolenc Koce, Š. Pungaršek	Austria: Kärnten	46.9543	13.0235	1812	2018-07-25	Luzula sudetica (Willd.) Schult.	SUD	2	0.256	3.092	2.504	1	1					PV863943	PV864668
109	Lsud_109_02	Lsud_21493_02	B. Frajman, T. Bačič, J. Dolenc Koce, Š. Pungaršek	Austria: Kärnten	46.953	13.0236	1805	2018-07-25	Luzula sudetica (Willd.) Schult.	SUD	2	0.263	3.157	3.135	1
118	Lsud_118_01	Lsud_21582_01	D. Dietrich, F. Faltner	Austria: Kärnten	46.8985	13.4029	1946	2022-08-21	Luzula sudetica (Willd.) Schult.	SUD	2	0.263	2	1.8	1			1
118	Lsud_118_02	Lsud_21582_02	D. Dietrich, F. Faltner	Austria: Kärnten	46.8984	13.4029	1945	2022-08-21	Luzula sudetica (Willd.) Schult.	SUD	2	0.265	2.43	1.76	1
12	Lsud_12_01	Lsud_20341_01	B. Frajman, V. Heimer	Austria: Vorarlberg	47.2716	9.81039	1535	2022-07-29	Luzula sudetica (Willd.) Schult.	SUD	2	0.252	6.77	2.502	1	1					PV863915	PV864640
12	Lsud_12_02	Lsud_20341_02	B. Frajman, V. Heimer	Austria: Vorarlberg	47.2715	9.81096	1534	2022-07-29	Luzula sudetica (Willd.) Schult.	SUD	2	0.253	7.13	2.646	1
12	Lsud_12_03	Lsud_20341_08	B. Frajman, V. Heimer	Austria: Vorarlberg	47.2646	9.83402	1777	2022-07-29	Luzula sudetica (Willd.) Schult.	SUD	2	0.255	7.95	3.268	1			1
123	Lsud_123_01	Lsud_21643_01	J. Czogalla, V. Heimer	Austria: Salzburg	47.4642	13.5603	1838	2022-08-21	Luzula sudetica (Willd.) Schult.	SUD	2	0.267	2.328	0.89	1	1					PV863944	PV864669
123	Lsud_123_02	Lsud_21643_02	J. Czogalla, V. Heimer	Austria: Salzburg	47.4649	13.5658	1686	2022-08-21	Luzula sudetica (Willd.) Schult.	SUD	2	0.265	1.7	1.248	1
123	Lsud_123_03	Lsud_21643_11	J. Czogalla, V. Heimer	Austria: Salzburg	47.4584	13.5587	2216	2022-08-21	Luzula sudetica (Willd.) Schult.	SUD	2	0.265	2.42	1.986	1
131	Lsud_131_01	Lsud_21804_01	Š. and I. Pungaršek	Austria: Salzburg	47.184	13.8541	1517	2019-08-06	Luzula sudetica (Willd.) Schult.	SUD	2	0.262	1.931	1.197	1	1		1			PV863945	PV864670
131	Lsud_131_02	Lsud_21804_02	Š. and I. Pungaršek	Austria: Salzburg	47.1841	13.8541	1522	2019-08-06	Luzula sudetica (Willd.) Schult.	SUD	2	0.263	1.866	1.196	1			1
134	Lsud_134_01	Lsud_21812_01	B. Frajman, P. Schönswetter, Š. Pungaršek, I. Pungaršek	Austria: Kärnten	46.9183	13.8806	1832	2016-07-21	Luzula sudetica (Willd.) Schult.	SUD	2	0.264	2.92	2.293	1
134	Lsud_134_02	Lsud_21812_02	B. Frajman, P. Schönswetter, Š. Pungaršek, I. Pungaršek	Austria: Kärnten	46.9189	13.8828	1846	2016-07-21	Luzula sudetica (Willd.) Schult.	SUD	2	0.263	2.599	1.622	1	1					PV863946	PV864671
14	Lsud_14_01	Lsud_20362_01	B. Frajman, V. Heimer	Austria: Vorarlberg	46.9517	9.88238	2236	2022-07-29	Luzula sudetica (Willd.) Schult.	SUD	2	0.251	3.65	1.613	1	1		1			PV863916	PV864641
14	Lsud_14_02	Lsud_20362_02	B. Frajman, V. Heimer	Austria: Vorarlberg	46.952	9.88579	2199	2022-07-29	Luzula sudetica (Willd.) Schult.	SUD	2	0.262	2.45	1.25	1			1
140	Lsud_140_01	Lsud_21892_01	D. Dietrich, F. Faltner	Austria: Steiermark	47.272	14.0793	1794	2022-08-17	Luzula sudetica (Willd.) Schult.	SUD	2	0.268	1.45	1.148	1	1					PV863947	PV864672
141	Lsud_141_01	Lsud_21912_01	D. Dietrich, F. Faltner	Austria: Steiermark	47.0738	14.1476	1863	2022-08-18	Luzula sudetica (Willd.) Schult.	SUD	2	0.261	2.75	2.12	1	1					PV863948	PV864673
141	Lsud_141_02	Lsud_21912_02	D. Dietrich, F. Faltner	Austria: Steiermark	47.074	14.1475	1846	2022-08-18	Luzula sudetica (Willd.) Schult.	SUD	2	0.26	2.87	2.2	1
143	Lsud_143_01	Lsud_21931_02	Š. and I. Pungaršek	Austria: Steiermark	47.4056	14.2021	1608	2019-07-30	Luzula sudetica (Willd.) Schult.	SUD	2	0.266	2.25	1.114	1	1					PV863949	PV864674
143	Lsud_143_02	Lsud_21931_03	Š. and I. Pungaršek	Austria: Steiermark	47.4056	14.2021	1607	2019-07-30	Luzula sudetica (Willd.) Schult.	SUD	2	0.265	1.892	1.179	1
145	Lsud_145_01	Lsud_21952_01	J. Czogalla, V. Heimer	Austria: Steiermark	47.7739	14.3129	1541	2022-08-12	Luzula sudetica (Willd.) Schult.	SUD	2	0.249	6.634	2.67	1	1					PV863950	PV864675
145	Lsud_145_02	Lsud_21952_02	J. Czogalla, V. Heimer	Austria: Steiermark	47.7738	14.3092	1564	2022-08-12	Luzula sudetica (Willd.) Schult.	SUD	2	0.265	1.87	0.857	1
150	Lsud_150_01	Lsud_22002_02	D. Dietrich, F. Faltner	Austria: Steiermark	47.2886	14.5501	1659	2022-08-19	Luzula sudetica (Willd.) Schult.	SUD	2	0.261	2.2	1.37	1	1	1				PV863951	PV864676
150	Lsud_150_02	Lsud_22002_03	D. Dietrich, F. Faltner	Austria: Steiermark	47.2885	14.5508	1650	2022-08-19	Luzula sudetica (Willd.) Schult.	SUD	2	0.264	2.08	1.38	1			1
152	Lsud_152_01	Lsud_22032_01	S. Kleiner, V. Heimer	Austria: Steiermark	47.5614	14.6516	1703	2022-07-29	Luzula sudetica (Willd.) Schult.	SUD	2	0.268	1.79	0.943	1	1					PV863952	PV864677
152	Lsud_152_02	Lsud_22032_02	S. Kleiner, V. Heimer	Austria: Steiermark	47.5614	14.6516	1702	2022-07-29	Luzula sudetica (Willd.) Schult.	SUD	2	0.264	1.99	0.819	1			1
153	Lsud_153_01	Lsud_22042_01	D. Dietrich, F. Faltner	Austria: Kärnten	46.9235	14.678	1796	2022-08-19	Luzula sudetica (Willd.) Schult.	SUD	2	0.268	2.14	1.46	1
153	Lsud_153_02	Lsud_22042_02	D. Dietrich, F. Faltner	Austria: Kärnten	46.9253	14.678	1768	2022-08-20	Luzula sudetica (Willd.) Schult.	SUD	2	0.265	3.13	2.023	1	1		1			PV863953	PV864678
158	Lsud_158_01	Lsud_22123_01	Š. and I. Pungaršek	Austria: Steiermark	46.8287	15.0045	1747	2021-07-27	Luzula sudetica (Willd.) Schult.	SUD	2	0.261	3.828	3.245	1	1					PV863954	PV864679
158	Lsud_158_02	Lsud_22123_02	Š. and I. Pungaršek	Austria: Steiermark	46.8287	15.0046	1746	2021-07-27	Luzula sudetica (Willd.) Schult.	SUD	2	0.275	5.595	3.706	1			1
16	Lsud_16_01	Lsud_20382_01	J. Geurden	Switzerland: Graubünden	46.4392	9.9355	1983	2022-07-25	Luzula sudetica (Willd.) Schult.	SUD	2	0.261	2.35	1.7	1
16	Lsud_16_02	Lsud_20382_02	J. Geurden	Switzerland: Graubünden	46.4376	9.9345	2006	2022-07-25	Luzula sudetica (Willd.) Schult.	SUD	2	0.26	2.1	1.17	1	1		1			PV863917	PV864642
18	Lsud_18_01	Lsud_20403_01	G. Span, V. Heimer	Austria: Vorarlberg	47.1512	10.0816	1766	2022-08-12	Luzula sudetica (Willd.) Schult.	SUD	2	0.261	6.287	3.051	1	1					PV863918	PV864643
18	Lsud_18_02	Lsud_20403_02	G. Span, V. Heimer	Austria: Vorarlberg	47.1512	10.0816	1770	2022-08-12	Luzula sudetica (Willd.) Schult.	SUD	2	0.257	7.696	2.893	1			1
19	Lsud_19_01	Lsud_20413_01	J. Geurden	Switzerland: Graubünden	46.7509	10.1313	1937	2022-07-23	Luzula sudetica (Willd.) Schult.	SUD	2	0.275	4.681	2.537	1	1					PV863919	PV864644
19	Lsud_19_02	Lsud_20413_02	J. Geurden	Switzerland: Graubünden	46.7509	10.1313	1937	2022-07-23	Luzula sudetica (Willd.) Schult.	SUD	2	0.271	8.161	2.601	1			1
20	Lsud_20_01	Lsud_20423_01	J. Geurden	Austria: Vorarlberg	47.3413	10.1333	1296	2022-08-04	Luzula sudetica (Willd.) Schult.	SUD	2	0.277	2.92	2.949	1	1					PV863920	PV864645
23	Lsud_23_01	Lsud_20461_01	A. Mayerova, V. Heimer	Austria: Tirol	47.0419	10.3007	2304	2022-08-28	Luzula sudetica (Willd.) Schult.	SUD	2	0.241	7.9	2.644	1	1					PV863921	PV864646
23	Lsud_23_02	Lsud_20461_02	A. Mayerova, V. Heimer	Austria: Tirol	47.0418	10.3009	2300	2022-08-28	Luzula sudetica (Willd.) Schult.	SUD	2	0.259	7.47	3.656	1			1
29	Lsud_29_01	Lsud_20513_01	V. Heimer	Italy: Lombardia	46.5302	10.4121	2294	2022-07-08	Luzula sudetica (Willd.) Schult.	SUD	2	0.265	2.96	2.14	1	1		1			PV863922	PV864647
29	Lsud_29_02	Lsud_20513_02	V. Heimer	Italy: Lombardia	46.5282	10.4113	2302	2022-07-08	Luzula sudetica (Willd.) Schult.	SUD	2	0.266	3.14	2.43	1			1
37	Lsud_37_01	Lsud_20602_01	B. Frajman, P. Schönswetter, T. Bačič, Š. Pungaršek, V. Heimer, G. Span	Austria: Tirol	47.1132	10.6919	1644	2019-07-22	Luzula sudetica (Willd.) Schult.	SUD	2	0.26	2.054	1.027	1	1					PV863923	PV864648
37	Lsud_37_02	Lsud_20602_02	B. Frajman, P. Schönswetter, T. Bačič, Š. Pungaršek, V. Heimer, G. Span	Austria: Tirol	47.1131	10.6918	1650	2019-07-22	Luzula sudetica (Willd.) Schult.	SUD	2	0.259	2.229	1.184	1
38	Lsud_38_01	Lsud_20613_01	G. Span, V. Heimer	Austria: Tirol	47.0796	10.7599	2209	2022-08-12	Luzula sudetica (Willd.) Schult.	SUD	2	0.262	2.16	1.434	1	1		1			PV863924	PV864649
38	Lsud_38_02	Lsud_20613_02	G. Span, V. Heimer	Austria: Tirol	47.0795	10.7599	2205	2022-08-12	Luzula sudetica (Willd.) Schult.	SUD	2	0.263	2.36	1.572	1			1
40	Lsud_40_01	Lsud_20632_01	J. Geurden	Italy: Trentino-Alto Adige	46.7544	10.7721	2293	2022-07-27	Luzula sudetica (Willd.) Schult.	SUD	2	0.256	3.225	1.166	1	1		1			PV863925	PV864650
40	Lsud_40_02	Lsud_20632_02	J. Geurden	Italy: Trentino-Alto Adige	46.7545	10.771	2318	2022-07-27	Luzula sudetica (Willd.) Schult.	SUD	2	0.264	1.877	0.82	1
42	Lsud_42_01	Lsud_20675_01	J. Maindok, V. Heimer	Italy: Trentino-Alto Adige	46.4461	10.8355	2291	2022-08-31	Luzula sudetica (Willd.) Schult.	SUD	2	0.249	7.63	3.115	1
42	Lsud_42_02	Lsud_20675_02	J. Maindok, V. Heimer	Italy: Trentino-Alto Adige	46.4463	10.8362	2284	2022-08-31	Luzula sudetica (Willd.) Schult.	SUD	2	0.255	6.42	2.409	1	1					PV863926	PV864651
46	Lsud_46_01	Lsud_20714_01	B. Frajman, T. Bačič, Š. Pungaršek	Austria: Tirol	46.8684	10.8912	2738	2019-07-23	Luzula sudetica (Willd.) Schult.	SUD	2	0.259	2.566	1.791	1
46	Lsud_46_02	Lsud_20714_02	B. Frajman, T. Bačič, Š. Pungaršek	Austria: Tirol	46.8654	10.8985	2520	2019-07-23	Luzula sudetica (Willd.) Schult.	SUD	2	0.261	2.228	1.448	1			1
46	Lsud_46_03	Lsud_20714_03	B. Frajman, T. Bačič, Š. Pungaršek	Austria: Tirol	46.864	10.9033	2379	2019-07-23	Luzula sudetica (Willd.) Schult.	SUD	2	0.259	NA	NA	1	1					PV863927	PV864652
50	Lsud_50_01	Lsud_20762_01	A. Mayerova, V. Heimer	Austria: Tirol	46.8565	11.0152	2092	2022-08-28	Luzula sudetica (Willd.) Schult.	SUD	2	0.25	6.7	2.378	1
50	Lsud_50_02	Lsud_20762_02	A. Mayerova, V. Heimer	Austria: Tirol	46.8427	11.0282	2276	2022-08-28	Luzula sudetica (Willd.) Schult.	SUD	2	0.255	6.719	2.863	1
51	Lsud_51_01	Lsud_20781_01	G. Span, V. Heimer	Austria: Tirol	47.2255	11.0542	1963	2022-08-12	Luzula sudetica (Willd.) Schult.	SUD	2	0.25	7.131	2.899	1
51	Lsud_51_02	Lsud_20781_02	G. Span, V. Heimer	Austria: Tirol	47.2386	11.0474	2345	2022-08-12	Luzula sudetica (Willd.) Schult.	SUD	2	0.251	6.91	2.735	1
55	Lsud_55_01	Lsud_20842_01	G. Span, V. Heimer	Austria: Tirol	47.0721	11.1453	2280	2022-08-12	Luzula sudetica (Willd.) Schult.	SUD	2	0.265	2.3	0.991	1	1		1			PV863928	PV864653
55	Lsud_55_02	Lsud_20842_02	G. Span, V. Heimer	Austria: Tirol	47.0834	11.1647	2155	2022-08-12	Luzula sudetica (Willd.) Schult.	SUD	2	0.267	2.13	1.011	1
67	Lsud_67_01	Lsud_21013_01	G. Span, V. Heimer	Austria: Tirol	47.0058	11.554	2036	2022-08-12	Luzula sudetica (Willd.) Schult.	SUD	2	0.264	2.03	1.3	1	1					PV863929	PV864654
67	Lsud_67_02	Lsud_21013_02	G. Span, V. Heimer	Austria: Tirol	47.0056	11.5561	2092	2022-08-12	Luzula sudetica (Willd.) Schult.	SUD	2	0.261	2.24	1.96	1
69	Lsud_69_01	Lsud_21042_01	F. Faltner, G. Span	Italy: Trentino-Alto Adige	46.1488	11.627	1671	2022-07-12	Luzula sudetica (Willd.) Schult.	SUD	2	0.26	3.306	1.482	1	1					PV863930	PV864655
69	Lsud_69_02	Lsud_21042_02	F. Faltner, G. Span	Italy: Trentino-Alto Adige	46.1488	11.6264	1678	2022-07-12	Luzula sudetica (Willd.) Schult.	SUD	2	0.252	7.41	2.855	1			1
75	Lsud_75_01	Lsud_21103_01	F. Faltner, G. Span	Italy: Trentino-Alto Adige	46.9084	11.7502	2152	2022-07-06	Luzula sudetica (Willd.) Schult.	SUD	2	0.258	8.24	3.803	1	1					PV863931	PV864656
75	Lsud_75_02	Lsud_21103_02	F. Faltner, G. Span	Italy: Trentino-Alto Adige	46.907	11.7497	2201	2022-07-06	Luzula sudetica (Willd.) Schult.	SUD	2	0.26	7.59	3.514	1
76	Lsud_76_01	Lsud_21123_01	A. Mayerova, V. Heimer	Austria: Tirol	47.4502	11.7678	1954	2022-08-28	Luzula sudetica (Willd.) Schult.	SUD	2	0.251	6.76	2.674	1	1					PV863932	PV864657
76	Lsud_76_02	Lsud_21123_02	A. Mayerova, V. Heimer	Austria: Tirol	47.4502	11.7678	1953	2022-08-28	Luzula sudetica (Willd.) Schult.	SUD	2	0.265	5.503	1.651	1
78	Lsud_78_01	Lsud_21151_01	Š. and I. Pungaršek	Italy: Trentino-Alto Adige	46.3834	11.795	1963	2021-07-29	Luzula sudetica (Willd.) Schult.	SUD	2	0.256	2.433	1.573	1	1					PV863933	PV864658
78	Lsud_78_02	Lsud_21151_02	Š. and I. Pungaršek	Italy: Trentino-Alto Adige	46.3834	11.7949	1956	2021-07-29	Luzula sudetica (Willd.) Schult.	SUD	2	0.257	2.66	1.614	1	1					PV863934	PV864659
79	Lsud_79_01	Lsud_21174_01	S. Kleiner, F. Faltner	Austria: Tirol	47.1786	11.8016	1702	2022-08-03	Luzula sudetica (Willd.) Schult.	SUD	2	0.262	2.22	1.9	1
79	Lsud_79_02	Lsud_21174_02	S. Kleiner, F. Faltner	Austria: Tirol	47.1786	11.8016	1697	2022-08-03	Luzula sudetica (Willd.) Schult.	SUD	2	0.265	2.28	2.43	1	1	1				PV863935	PV864660
82	Lsud_82_01	Lsud_21202_01	Š. and I. Pungaršek	Italy: Veneto	46.4858	12.0478	2170	2021-07-30	Luzula sudetica (Willd.) Schult.	SUD	2	0.259	3.335	2.301	1	1					PV863936	PV864661
82	Lsud_82_02	Lsud_21202_02	Š. and I. Pungaršek	Italy: Veneto	46.4858	12.0478	2172	2021-07-30	Luzula sudetica (Willd.) Schult.	SUD	2	0.255	NA	NA	1
83	Lsud_83_01	Lsud_21211_01	D. Dietrich, F. Faltner	Italy: Trentino-Alto Adige	46.9954	12.0616	2326	2022-08-23	Luzula sudetica (Willd.) Schult.	SUD	2	0.266	2.09	1.64	1	1					PV863937	PV864662
83	Lsud_83_02	Lsud_21211_02	D. Dietrich, F. Faltner	Italy: Trentino-Alto Adige	46.9954	12.0616	2325	2022-08-23	Luzula sudetica (Willd.) Schult.	SUD	2	0.259	2.84	2.15	1	1	1				PV863938	PV864663
90	Lsud_90_01	Lsud_21302_01	F. Faltner, G. Span	Austria: Tirol	46.8718	12.324	2309	2022-07-07	Luzula sudetica (Willd.) Schult.	SUD	2	0.259	7.01	3.644	1	1		1			PV863939	PV864664
90	Lsud_90_02	Lsud_21302_02	F. Faltner, G. Span	Austria: Tirol	46.8716	12.3239	2301	2022-07-07	Luzula sudetica (Willd.) Schult.	SUD	2	0.255	7.58	4.167	1	1					PV863940	PV864665
91	Lsud_91_01	Lsud_21311_01	S. Kleiner, F. Faltner	Austria: Salzburg	47.2907	12.3284	1897	2022-08-04	Luzula sudetica (Willd.) Schult.	SUD	2	0.266	2.59	1.69	1	1					PV863941	PV864666
91	Lsud_91_02	Lsud_21311_02	S. Kleiner, F. Faltner	Austria: Salzburg	47.2923	12.3325	1829	2022-08-04	Luzula sudetica (Willd.) Schult.	SUD	2	0.266	2.37	1.9	1
195	Ltau_195_01	Ltau_32611_01	P. Schönswetter, B. Frajman & D. Kutnjak	Bosnia and Herzegovina: Hercegovina	43.6561	17.6261	1559	2010-08-09	Luzula taurica (V.I.Krecz.) Novikov	TAU	2	0.241	NA	NA	1			1
196	Ltau_196_01	Ltau_32621_01	P. Schönswetter, B. Frajman & D. Kutnjak	Bosnia and Herzegovina: Hercegovina	43.5683	17.8628	1606	2010-08-07	Luzula taurica (V.I.Krecz.) Novikov	TAU	2	0.241	NA	NA	1			1
196	Ltau_196_02	Ltau_32621_02	P. Schönswetter, B. Frajman & D. Kutnjak	Bosnia and Herzegovina: Hercegovina	43.5683	17.8628	1606	2010-08-07	Luzula taurica (V.I.Krecz.) Novikov	TAU	2	0.241	NA	NA	1			1
197	Ltau_197_01	Ltau_32701_01	B. Frajman, P. Schönswetter & M. Falch	Bosnia and Herzegovina: Bosna	43.2981	18.7478	1758	2013-07-30	Luzula taurica (V.I.Krecz.) Novikov	TAU	2	0.254	10.71	1.102	1		1	1
197	Ltau_197_02	Ltau_32701_02	B. Frajman, P. Schönswetter & M. Falch	Bosnia and Herzegovina: Bosna	43.2981	18.7478	1758	2013-07-30	Luzula taurica (V.I.Krecz.) Novikov	TAU	2	0.236	7.272	1.17	1
198	Ltau_198_01	Ltau_32711_01	P. Schönswetter, B. Frajman & D. Kutnjak	Montenegro: Žabljak	43.1303	19.0806	1870	2010-08-11	Luzula taurica (V.I.Krecz.) Novikov	TAU	2	0.249	NA	NA	1	1					PV863955	PV864680
198	Ltau_198_02	Ltau_32711_02	P. Schönswetter, B. Frajman & D. Kutnjak	Montenegro: Žabljak	43.1303	19.0806	1870	2010-08-11	Luzula taurica (V.I.Krecz.) Novikov	TAU	2	0.249	NA	NA	1			1
198	Ltau_198_03	Ltau_32712_01	P. Schönswetter, B. Frajman & D. Kutnjak	Montenegro: Žabljak	43.1264	19.0017	2367	2023-08-28	Luzula taurica (V.I.Krecz.) Novikov	TAU	2	0.249	2.178	1.103	1	1		1			PV863956	PV864681
198	Ltau_198_04	Ltau_32712_02	P. Schönswetter, B. Frajman & D. Kutnjak	Montenegro: Žabljak	43.1264	19.0017	2367	2023-08-28	Luzula taurica (V.I.Krecz.) Novikov	TAU	2	0.267	2.311	1.084	1
199	Ltau_199_01	Ltau_32731_01	B. Frajman	Serbia: Zlatiborski Okrug	43.7325	19.6286	841	2023-06-08	Luzula taurica (V.I.Krecz.) Novikov	TAU	2	0.254	2.721	0.837	1	1		1			PV863957	PV864682
200	Ltau_200_01	Ltau_32742_01	B. Frajman	Montenegro: Andrijevica	42.6889	19.6711	2380	2023-08-29	Luzula taurica (V.I.Krecz.) Novikov	TAU	2	0.247	2.085	1.094	1	1	1	1	1		PV863958	PV864683
200	Ltau_200_02	Ltau_32742_02	B. Frajman	Montenegro: Andrijevica	42.6889	19.6711	2380	2023-08-29	Luzula taurica (V.I.Krecz.) Novikov	TAU	2	0.244	2.208	0.902	1			1
201	Ltau_201_01	Ltau_32751_01	B. Frajman & P. Schönswetter	Albania: Kukës	42.485	19.8961	2525	2016-08-20	Luzula taurica (V.I.Krecz.) Novikov	TAU	2	0.236	4.012	1.414	1	1					PV863959	PV864684
201	Ltau_201_02	Ltau_32751_02	B. Frajman & P. Schönswetter	Albania: Kukës	42.485	19.8961	2525	2016-08-20	Luzula taurica (V.I.Krecz.) Novikov	TAU	2	0.248	3.941	0.889	1
202	Ltau_202_01	Ltau_32761_01	P. Schönswetter, B. Frajman & D. Kutnjak	Albania: Kukës	42.3997	19.9386	1611	2010-08-16	Luzula taurica (V.I.Krecz.) Novikov	TAU	2	0.239	4.572	1.082	1	1		1			PV863960	PV864685
202	Ltau_202_02	Ltau_32761_02	P. Schönswetter, B. Frajman & D. Kutnjak	Albania: Kukës	42.3997	19.9386	1611	2010-08-16	Luzula taurica (V.I.Krecz.) Novikov	TAU	4	NA	NA	NA	1			1
203	Ltau_203_01	Ltau_32771_01	B. Frajman & P. Schönswetter	Montenegro: Plav	42.6578	20.0108	2041	2014-08-24	Luzula taurica (V.I.Krecz.) Novikov	TAU	2	0.255	NA	NA	1	1					PV863961	PV864686
203	Ltau_203_02	Ltau_32771_02	B. Frajman & P. Schönswetter	Montenegro: Plav	42.6578	20.0108	2041	2014-08-24	Luzula taurica (V.I.Krecz.) Novikov	TAU	2	0.255	NA	NA	1			1
204	Ltau_204_01	Ltau_32781_01	B. Frajman & P. Schönswetter	Montenegro: Plav	42.6281	20.0472	2310	2016-08-21	Luzula taurica (V.I.Krecz.) Novikov	TAU	2	0.241	2.22	0.954	1	1					PV863962	PV864687
205	Ltau_205_01	Ltau_32791_01	P. Schönswetter, B. Frajman & D. Kutnjak	Kosovo: Gjakova	42.5278	20.1572	2211	2010-08-14	Luzula taurica (V.I.Krecz.) Novikov	TAU	2	0.233	NA	NA	1	1		1			PV863963	PV864688
205	Ltau_205_02	Ltau_32791_02	P. Schönswetter, B. Frajman & D. Kutnjak	Kosovo: Gjakova	42.5278	20.1572	2211	2010-08-14	Luzula taurica (V.I.Krecz.) Novikov	TAU	2	0.233	NA	NA	1
206	Ltau_206_01	Ltau_32811_01	B. Frajman & P. Schönswetter	North Macedonia: Struga	41.2667	20.5314	1975	2018-07-15	Luzula taurica (V.I.Krecz.) Novikov	TAU	2	0.241	NA	NA	1	1					PV863964	PV864689
206	Ltau_206_02	Ltau_32811_02	B. Frajman & P. Schönswetter	North Macedonia: Struga	41.2667	20.5314	1975	2018-07-15	Luzula taurica (V.I.Krecz.) Novikov	TAU	2	0.241	NA	NA	1			1
207	Ltau_207_01	Ltau_32831_01	B. Frajman & P. Schönswetter	North Macedonia: Mavrovo	41.8433	20.5989	1907	2016-08-23	Luzula taurica (V.I.Krecz.) Novikov	TAU	2	0.231	4.147	1.164	1	1					PV863965	PV864690
207	Ltau_207_02	Ltau_32831_02	B. Frajman & P. Schönswetter	North Macedonia: Mavrovo	41.8433	20.5989	1907	2016-08-23	Luzula taurica (V.I.Krecz.) Novikov	TAU	2	0.242	4.118	1.131	1
208	Ltau_208_01	Ltau_32852_01	B. Frajman	North Macedonia: Polog	42.0111	20.8561	2169	2023-06-10	Luzula taurica (V.I.Krecz.) Novikov	TAU	2	0.24	2.504	1.008	1	1					PV863966	PV864691
208	Ltau_208_02	Ltau_32852_02	B. Frajman	North Macedonia: Polog	42.0111	20.8561	2169	2023-06-10	Luzula taurica (V.I.Krecz.) Novikov	TAU	2	0.237	2.435	1.19	1
208	Ltau_208_03	Ltau_32853_01	B. Frajman	North Macedonia: Polog	42.0097	20.8722	1877	2023-06-10	Luzula taurica (V.I.Krecz.) Novikov	TAU	2	0.231	2.654	0.904	1	1		1			PV863967	PV864692
208	Ltau_208_04	Ltau_32853_02	B. Frajman	North Macedonia: Polog	42.0097	20.8722	1877	2023-06-10	Luzula taurica (V.I.Krecz.) Novikov	TAU	2	0.229	4.192	2.226	1			1
209	Ltau_209_01	Ltau_32861_01	M. Doboš	North Macedonia: Tetovo	42.0947	20.8861	2410	2021-07-21	Luzula taurica (V.I.Krecz.) Novikov	TAU	2	0.232	NA	NA	1
209	Ltau_209_02	Ltau_32861_02	M. Doboš	North Macedonia: Tetovo	42.0947	20.8861	2410	2021-07-21	Luzula taurica (V.I.Krecz.) Novikov	TAU	2	0.232	NA	NA	1
210	Ltau_210_01	Ltau_32891_01	B. Frajman	Greece: Imathias	40.6464	21.9306	1961	2017-06-26	Luzula taurica (V.I.Krecz.) Novikov	TAU	2	0.269	15.863	2.132	1	1	1				PV863968	PV864693
210	Ltau_210_02	Ltau_32891_02	B. Frajman	Greece: Imathias	40.6464	21.9306	1961	2017-06-26	Luzula taurica (V.I.Krecz.) Novikov	TAU	4	NA	NA	NA	1
210	Ltau_210_03	Ltau_32892_01	B. Frajman	Greece: Imathias	40.6519	21.9194	1775	2017-06-26	Luzula taurica (V.I.Krecz.) Novikov	TAU	2	0.21	NA	NA	1	1		1			PV863969	PV864694
210	Ltau_210_04	Ltau_32892_02	B. Frajman	Greece: Imathias	40.6519	21.9194	1775	2017-06-26	Luzula taurica (V.I.Krecz.) Novikov	TAU	2	0.21	NA	NA	1
211	Ltau_211_01	Ltau_32902_01	M. Doboš	Greece: Kentriki Makedonia	41.1239	22.1528	1820	2021-07-18	Luzula taurica (V.I.Krecz.) Novikov	TAU	2	0.239	15.519	2.402	1	1	1	1			PV863970	PV864695
212	Ltau_212_01	Ltau_32911_01	B. Frajman	Serbia: Pirotski Okrug	43.3994	22.6547	1920	2019-06-30	Luzula taurica (V.I.Krecz.) Novikov	TAU	2	0.229	4.866	1.526	1	1		1			PV863971	PV864696
212	Ltau_212_02	Ltau_32911_02	B. Frajman	Serbia: Pirotski Okrug	43.3994	22.6547	1920	2019-06-30	Luzula taurica (V.I.Krecz.) Novikov	TAU	2	0.257	6.548	2.404	1
212	Ltau_212_03	Ltau_32912_01	B. Frajman	Serbia: Pirotski Okrug	43.3797	22.6272	1570	2019-06-30	Luzula taurica (V.I.Krecz.) Novikov	TAU	2	0.24	5.956	1.555	1	1		1			PV863972	PV864697
212	Ltau_212_04	Ltau_32912_02	B. Frajman	Serbia: Pirotski Okrug	43.3797	22.6272	1570	2019-06-30	Luzula taurica (V.I.Krecz.) Novikov	TAU	2	0.243	3.256	0.975	1			1
213	Ltau_213_01	Ltau_32921_01	B. Frajman	Greece: Kentriki Makedonia	41.1631	23.6842	1600	2023-06-12	Luzula taurica (V.I.Krecz.) Novikov	TAU	2	0.248	3.392	1.639	1	1		1			PV863973	PV864698
213	Ltau_213_02	Ltau_32921_02	B. Frajman	Greece: Kentriki Makedonia	41.1631	23.6842	1600	2023-06-12	Luzula taurica (V.I.Krecz.) Novikov	TAU	2	0.235	2.487	0.943	1
213	Ltau_213_03	Ltau_32921_03	B. Frajman	Greece: Kentriki Makedonia	41.1631	23.6842	1600	2023-06-12	Luzula taurica (V.I.Krecz.) Novikov	TAU	2	0.227	3.165	1.835	1	1		1			PV863974	PV864699
213	Ltau_213_04	Ltau_32922_01	B. Frajman	Greece: Kentriki Makedonia	41.1489	23.655	1250	2023-06-12	Luzula taurica (V.I.Krecz.) Novikov	TAU	2	0.24	2.107	1.367	1	1		1			PV863975	PV864700
213	Ltau_213_05	Ltau_32922_02	B. Frajman	Greece: Kentriki Makedonia	41.1489	23.655	1250	2023-06-12	Luzula taurica (V.I.Krecz.) Novikov	TAU	2	0.241	2.76	0.959	1	1		1			PV863976	PV864701

## Sheet: Table S2
Hybridization and Polyploidy shaped the Evolutionary History of a Complex of Cryptic Species in European Woodrushes (Luzula sect. Luzula)
Valentin Heimer, Pau Carnicero, Carolina Carrizo García, Andreas Hilpold, Jasna Dolenc Koce, J. Luis Leal, Mingai Li, Claudio Varotto, Peter Schönswetter, Božo Frajman
Supplementary Table S2. Number of populations and individuals per population sampled for each Luzula species.
Species	Populations sampled	Individuals per population
		median	min	max
alpine tetraploids	73	6	1	8
of which
L. alpina	53	6	1	8
L. multiflora (4x)	12	5	1	6
mixed	8	2	1	1
L. campestris	55	3	1	4
L. divulgatiformis	14	3	1	5
L. divulgata	12	2	2	3
L. exspectata	54	2	1	4
L. multilfora (6x)	56	2	1	2
L. pallescens	11	3	1	5
L. sudetica	41	2	1	4
L. taurica	24	2	1	3
TOTAL	340
Median	41	2	1	4
Outgroup taxa
L. spicata	3	1	1	1
L. nivea	1	2	2	2

## Sheet: Table S3
Hybridization and Polyploidy shaped the Evolutionary History of a Complex of Cryptic Species in European Woodrushes (Luzula sect. Luzula)
Valentin Heimer, Pau Carnicero, Carolina Carrizo García, Andreas Hilpold, Jasna Dolenc Koce, J. Luis Leal, Mingai Li, Claudio Varotto, Peter Schönswetter, Božo Frajman
Supplementary Table S3. Sequences of primers used for amplification and sequencing of plastid regions.
Plastid region	Primer	Primer sequence (5’-3’)
V1	V1.F	GTATTTCGTTGTCATGTGGG
	V1.R	CCACTGAGTTAAGTAGGTAATTCC
	V1.S	CATATATTTGGTTTGAATTGAC
V5	V5.F	GGACTTTCTATATCACTATGGACAG
	V5.R	TCTCCTATTTCATACTCGTGG

## Sheet: Table S4
Hybridization and Polyploidy shaped the Evolutionary History of a Complex of Cryptic Species in European Woodrushes (Luzula sect. Luzula)
Valentin Heimer, Pau Carnicero, Carolina Carrizo García, Andreas Hilpold, Jasna Dolenc Koce, J. Luis Leal, Mingai Li, Claudio Varotto, Peter Schönswetter, Božo Frajman
Supplementary Table S4. Details of filtering applied to ddRADseq data and number of samples and SNPs used for each analysis.
Diploids only
Filtering	# SNPs	# Samples	Analyses
Biallelic SNPs	567744	471
Baseline SNP dataset before removal of samples with > 50% missing data and putative hybrids Max. 50% missing data Max. obs. het. 0.65	87921	471
Max. 50% missing data Max. obs. het. 0.65 MAC ≥ 3 minDP ≥ 8	25011	453	NeighborNet
Max. 50% missing data Max. obs. het. 0.65 minDP ≥ 8	45107	455	Dsuite
Max. 50% missing data Max. obs. het. 0.65 MAC ≥ 3 minDP ≥ 8	27664	457	IQTree
Max. 20% missing data Max. obs. het. 0.65 MAC ≥ 3 1 random SNP per locus (--write-random-snp)	2280	26	SNAPP
Max. 30% missing data Max. obs. het. 0.65 MAC ≥ 3 1 random SNP per locus (--write-random-snp)	2948	453	STRUCTURE
Mixed-Ploidy dataset
Filtering	# SNPs	# Samples	Analyses
Biallelic SNPs	869020	1011
GATK hard filtering recommendations "QUAL < 40.0", "QD < 2.0", "FS > 60.0", “SOR>5.0”, ”MQ < 40.0", "MQRankSum < -12.5", "ReadPosRankSum < -15.0"	869020	1011
Baseline SNP dataset before removal of samples with > 50% missing data and putative hybrids Filter (and set to no call) genotypes with minDP < 8 for diploids minDP < 30 for tetraploids minDP < 40 for hexaploids MaxDP > 200 Max. 50% missing data	29623	1011
Max. 50% missing data MAC ≥ 3	13954	998	PCA, NeighborNet
Max. 50% missing data	19128	1000	Dsuite
Max. 50% missing data MAC ≥ 3	9112	1002	IQTree
Max. 50% missing data MAC ≥ 3	13954	998	Polyrelatedness
Max. 20% missing data	8899	998	Treemix
Max. 30% missing data MAC ≥ 3 AC < AN LD pruning with bcftools (bcftools +prune -m 0.2 -w 1000)	1527	250	STRUCTURE (balanced subset)
Max. 30% missing data MAC ≥ 3 AC < AN LD pruning with bcftools (bcftools +prune -m 0.2 -w 1000)	3644	998	STRUCTURE (full dataset)
Alpine tetraploids only
Filtering	# SNPs	# Samples	Analyses
Max. 30% missing data MAC ≥ 3 LD pruning with bcftools (bcftools +prune -m 0.2 -w 1000)	2084	402	STRUCTURE
Max. 30% missing data	17875	402	Genotype Frequencies
Tetraploid L. divulgata only
Filtering	# SNPs	# Samples	Analyses
Max. 30% missing data	21932	25	Genotype Frequencies

## Sheet: Table S5
Hybridization and Polyploidy shaped the Evolutionary History of a Complex of Cryptic Species in European Woodrushes (Luzula sect. Luzula)
Valentin Heimer, Pau Carnicero, Carolina Carrizo García, Andreas Hilpold, Jasna Dolenc Koce, J. Luis Leal, Mingai Li, Claudio Varotto, Peter Schönswetter, Božo Frajman
Supplementary Table S5. Hard filtering applied for genomic polarization and details of SNPs and indels retained after filtering for each sample.
Individual ID	Lab ID	Filters applied	total_number_of_snps	total_number_of_indels	proportion_heterozygotes	proportion_homozygotes	proportion_missing	proportion_fail	average_read_depth_ALLsites	average_read_depth_PASSsites
Ldif_135_03	Ldif_11841_04	"QD < 2.0", "FS > 60.0", ”MQ < 40.0", "12.5 > MQRankSum < -12.5", "15 > ReadPosRankSum < -15.0", "DP < 5", "FS > 60.0"	37265	8259	9.8612	90.1388	99.2718	99.2817	0.160849	22.162
Lcam_97_01	Lcam_11371_01	"QD < 2.0", "FS > 60.0", ”MQ < 40.0", "12.5 > MQRankSum < -12.5", "15 > ReadPosRankSum < -15.0", "DP < 5", "FS > 60.0"	20178	4696	12.1894	87.8106	99.4986	99.5052	0.0988875	19.7979
Lexs_142_01	Lexs_21921_01	"QD < 2.0", "FS > 60.0", ”MQ < 40.0", "12.5 > MQRankSum < -12.5", "15 > ReadPosRankSum < -15.0", "DP < 5", "FS > 60.0"	28605	5562	9.1511	90.8489	99.5611	99.5669	0.101753	23.2509
Lpal_192_01	Lpal_12561_01	"QD < 2.0", "FS > 60.0", ”MQ < 40.0", "12.5 > MQRankSum < -12.5", "15 > ReadPosRankSum < -15.0", "DP < 5", "FS > 60.0"	18128	4007	7.8305	92.1695	99.5697	99.5749	0.0872326	20.3366
Ltau_200_01	Ltau_32742_01	"QD < 2.0", "FS > 60.0", ”MQ < 40.0", "12.5 > MQRankSum < -12.5", "15 > ReadPosRankSum < -15.0", "DP < 5", "FS > 60.0"	30888	7688	16.1924	83.8076	99.2297	99.2395	0.151163	19.68
Lniv_215_01	Lniv_40881_01	"QD < 2.0", "FS > 60.0", ”MQ < 40.0", "12.5 > MQRankSum < -12.5", "15 > ReadPosRankSum < -15.0", "DP < 5", "FS > 60.0"	28331	6769	26.3147	73.6853	99.2811	99.2907	0.133212	18.5655
Lalp_51_01	Lalp_20782_01	"QD < 2.0", "FS > 60.0", ”MQ < 40.0", "12.5 > MQRankSum < -12.5", "15 > ReadPosRankSum < -15.0", "DP < 5", "FS > 60.0"	28408	6190	18.2205	81.7795	99.4535	99.4606	0.110408	20.2212
Lmul (4x)_169_05	Lalp_22262_05	"QD < 2.0", "FS > 60.0", ”MQ < 40.0", "12.5 > MQRankSum < -12.5", "15 > ReadPosRankSum < -15.0", "DP < 5", "FS > 60.0"	21212	5290	15.7006	84.2994	99.4614	99.4676	0.100315	18.6307
Ldiv_187_02	Ldiv_12511_02	"QD < 2.0", "FS > 60.0", ”MQ < 40.0", "12.5 > MQRankSum < -12.5", "15 > ReadPosRankSum < -15.0", "DP < 5", "FS > 60.0"	21850	4890	17.8083	82.1917	99.5408	99.5469	0.0934195	20.3838

## Sheet: Table S6
Hybridization and Polyploidy shaped the Evolutionary History of a Complex of Cryptic Species in European Woodrushes (Luzula sect. Luzula)
Valentin Heimer, Pau Carnicero, Carolina Carrizo García, Andreas Hilpold, Jasna Dolenc Koce, J. Luis Leal, Mingai Li, Claudio Varotto, Peter Schönswetter, Božo Frajman
Supplementary Table S6. D statistics, Z-score, p-value, f4 ratio and ABBA-BABA patterns inferred in Dsuite for each species pair of the diploid dataset constrained with the SNAPP tree topology (from _tree.txt file)
P1	P2	P3	Dstatistic	Z-score	p-value	f4-ratio	BBAA	ABBA	BABA
SUD	DIF	CAM	0.228508	4.37576	1.21011e-05	0.103031	328.355	319.419	200.592
SUD	TAU	CAM	0.221191	4.92013	8.64859e-07	0.0997688	316.864	318.573	203.169
SUD	EXS	CAM	0.218999	4.17023	3.04297e-05	0.099109	327.05	319.783	204.882
SUD	PAL	TAU	0.176426	3.24832	0.0011609	0.14688	317.506	276.142	193.318
SUD	PAL	CAM	0.176121	3.01696	0.0025532	0.0682414	413.52	257.496	180.377
SUD	PAL	DIF	0.156672	2.7903	0.00526587	0.104179	314.044	277.662	202.443
SUD	PAL	EXS	0.151684	2.81104	0.00493813	0.0946491	319.44	275.434	202.881
PAL	DIF	CAM	0.105144	2.45718	0.0140033	0.0479572	349.948	271.756	220.046
PAL	EXS	CAM	0.0953844	2.19502	0.0281623	0.0441086	344.915	273.656	225.997
EXS	DIF	TAU	0.0417135	2.09277	0.0363693	0.115697	349.786	140.129	128.907
PAL	TAU	CAM	0.0872103	1.75905	0.0785695	0.0397532	343.359	267.089	224.24
EXS	DIF	PAL	0.0436365	1.56037	0.118673	0.0111068	721.285	112.814	103.38
TAU	DIF	SUD	0.04884	1.42988	0.15275	0.0136226	617.898	141.889	128.674
EXS	DIF	SUD	0.0318484	1.04569	0.295703	0.00622784	777.609	97.3503	91.3408
TAU	DIF	PAL	0.0311404	0.853773	0.393231	0.0114265	561.91	160.705	150.998
EXS	DIF	CAM	0.0273278	0.762719	0.445631	0.00529369	814.235	105.44	99.8305
TAU	EXS	SUD	0.0259291	0.63112	0.527962	0.00746077	615.247	143.954	136.678
TAU	DIF	CAM	0.0227505	0.619899	0.535324	0.00637139	649.004	151.633	144.887
EXS	TAU	PAL	0.00405861	0.103122	0.917866	0.00151384	559.578	160.622	159.324
TAU	EXS	CAM	0.00411671	0.0972465	0.922531	0.00120363	646.999	156.025	154.746

## Sheet: Table S7
Hybridization and Polyploidy shaped the Evolutionary History of a Complex of Cryptic Species in European Woodrushes (Luzula sect. Luzula)
Valentin Heimer, Pau Carnicero, Carolina Carrizo García, Andreas Hilpold, Jasna Dolenc Koce, J. Luis Leal, Mingai Li, Claudio Varotto, Peter Schönswetter, Božo Frajman
Supplementary Table S7. D statistics, Z-score, p-value, f4 ratio and ABBA-BABA patterns inferred in Dsuite for each species pair of the mixed-ploidy dataset constrained with the ML tree topology (from _tree.txt file)
P1	P2	P3	Dstatistic	Z-score	p-value	f4-ratio	BBAA	ABBA	BABA
EXS	PAL	MUL_6x	0.335242	7.2562	3.98125e-13	0.520884	108.592	140.463	69.9303
EXS	ALP	MUL_4x	0.301019	8.63828	2.3e-16	0.477111	161.541	145.699	78.2775
EXS	MUL_4x	MUL_6x	0.30079	9.14908	2.3e-16	0.490596	112.388	148.895	80.0353
DIF	PAL	MUL_6x	0.282327	6.02041	1.73971e-09	0.470164	111.42	128.816	72.0936
DIF	ALP	MUL_4x	0.279029	7.80913	5.75863e-15	0.460995	149.541	145.229	81.8633
TAU	ALP	MUL_4x	0.276534	8.93964	2.3e-16	0.469501	130.436	151.607	85.9224
TAU	PAL	MUL_6x	0.264329	6.02726	1.66766e-09	0.465399	107.708	132.933	77.3493
EXS	DIV	MUL_6x	0.259058	6.69831	2.10839e-11	0.386749	136.113	121.035	71.2278
DIF	MUL_4x	MUL_6x	0.242557	6.56111	5.34101e-11	0.436455	108.534	140.961	85.9276
SUD	PAL	MUL_6x	0.241818	4.91328	8.95641e-07	0.399373	132.699	105.861	64.6329
TAU	MUL_4x	MUL_6x	0.240339	9.78621	2.3e-16	0.438529	108.309	142.567	87.3167
SUD	ALP	MUL_4x	0.2383	8.7152	2.3e-16	0.452275	79.6054	154.697	95.1566
EXS	ALP	MUL_6x	0.223866	5.9107	3.4066e-09	0.298851	185.732	114.661	72.714
EXS	MUL_6x	CAM	0.216597	3.8715	0.000108168	0.15382	90.4974	152.77	98.3733
TAU	EXS	ALP	0.208616	6.44757	1.1366e-10	0.677186	157.892	108.357	70.9505
SUD	PAL	MUL_4x	0.203834	5.66244	1.49238e-08	0.279108	129.511	106.135	70.1935
DIF	DIV	MUL_6x	0.200904	5.11776	3.09182e-07	0.318964	136.145	110.654	73.6307
TAU	DIV	MUL_6x	0.200374	7.2104	5.5787e-13	0.327916	134.153	114.502	76.2753
TAU	MUL_6x	CAM	0.192264	3.70689	0.000209823	0.136255	97.2448	146.253	99.0834
SUD	MUL_6x	CAM	0.187384	3.73879	0.000184907	0.125894	99.6519	131.625	90.0806
ALP	DIF	SUD	0.187228	3.85292	0.00011672	0.116712	149.978	103.374	70.7695
EXS	PAL	MUL_4x	0.185378	4.67057	3.00362e-06	0.311358	101.938	138.113	94.9146
PAL	MUL_6x	CAM	0.178944	2.91956	0.00350521	0.110255	131.769	120.079	83.6273
DIF	PAL	MUL_4x	0.176996	4.36606	1.26509e-05	0.293794	108.949	130.918	91.5433
MUL_4x	MUL_6x	CAM	0.172084	4.0405	5.33368e-05	0.111352	134.717	127.835	90.2977
DIF	MUL_6x	CAM	0.17176	3.10939	0.00187473	0.123492	93.8831	142.018	100.383
TAU	PAL	MUL_4x	0.170222	4.2458	2.17812e-05	0.291528	104.789	134.654	95.4802
SUD	MUL_4x	MUL_6x	0.169889	4.43018	9.41547e-06	0.346494	98.4741	127.727	90.6307
EXS	SUD	MUL_6x	0.169268	2.96446	0.00303219	0.215348	122.546	101.94	72.4259
ALP	DIF	PAL	0.16778	3.99781	6.39313e-05	0.103337	156.585	107.365	76.5139
ALP	EXS	SUD	0.162371	3.18731	0.00143603	0.0989645	161.6	99.2703	71.5363
ALP	MUL_6x	CAM	0.159561	4.0638	4.82793e-05	0.111035	115.718	135.863	98.4721
TAU	DIF	ALP	0.156232	4.94948	7.44103e-07	0.462862	168.19	93.9366	68.5508
DIV	DIF	SUD	0.152227	3.22808	0.00124622	0.10079	121.733	96.7006	71.1493
DIV	ALP	MUL_4x	0.152079	6.31054	2.78064e-10	0.339808	103.723	131.621	96.8719
EXS	DIV	CAM	0.151576	2.10912	0.0349343	0.0881131	145.308	112.52	82.8995
DIF	ALP	MUL_6x	0.146783	3.41207	0.000644724	0.222856	169.803	109.771	81.6709
EXS	DIV	MUL_4x	0.146363	2.95999	0.00307652	0.229276	123.865	118.623	88.3325
TAU	ALP	MUL_6x	0.141347	4.63341	3.59689e-06	0.225541	150.16	114.725	86.3096
TAU	DIV	MUL_4x	0.141197	3.22602	0.00125523	0.218129	126.075	115.677	87.052
DIF	DIV	MUL_4x	0.138809	3.04066	0.00236061	0.212458	128.588	113.062	85.5001
ALP	MUL_4x	MUL_6x	0.1334	6.16015	7.26764e-10	0.275835	143.744	114.549	87.5846
EXS	DIF	PAL	0.133323	3.34386	0.000826219	0.0539862	252.611	64.284	49.1593
EXS	DIF	MUL_6x	0.128104	3.53371	0.00040977	0.0949876	286.638	58.3689	45.1125
ALP	TAU	SUD	0.12623	4.20048	2.66345e-05	0.0826324	135.75	103.305	80.1478
ALP	PAL	MUL_6x	0.121772	2.58702	0.00968105	0.316841	89.5898	136.961	107.225
DIV	EXS	SUD	0.121066	2.24303	0.0248949	0.0852014	117.504	99.8328	78.2705
TAU	DIV	CAM	0.119069	2.17911	0.0293235	0.070537	146.412	109.24	85.9935
SUD	DIV	MUL_4x	0.118739	3.44679	0.00056729	0.201688	83.3363	117.073	92.2217
ALP	TAU	PAL	0.118235	3.44975	0.00056111	0.0761687	141.948	107.953	85.1242
SUD	DIV	MUL_6x	0.117124	2.50697	0.0121769	0.236074	88.2761	112.943	89.2604
DIV	MUL_6x	CAM	0.115868	3.49605	0.000472196	0.0812545	114.197	118.102	93.5758
EXS	DIF	CAM	0.115227	2.60996	0.00905538	0.0343447	289.672	60.0548	47.645
EXS	TAU	MUL_6x	0.094036	1.98715	0.0469054	0.0939396	224.358	76.5464	63.3876
ALP	EXS	PAL	0.0905179	2.13233	0.0329796	0.0536025	171.181	96.2131	80.2408
EXS	DIF	DIV	0.089085	2.38294	0.0171749	0.142072	215.074	61.1107	51.1133
EXS	DIF	TAU	0.0886999	3.12407	0.00178366	0.451901	145.816	76.4365	63.9815
DIF	EXS	ALP	0.0885601	3.42455	0.000615824	0.400985	204.007	72.4076	60.6261
DIV	TAU	SUD	0.0870608	2.39593	0.0165782	0.0596745	123.91	94.2841	79.182
ALP	DIV	PAL	0.0824538	2.89851	0.0037494	0.0534093	130.901	99.1762	84.0671
PAL	ALP	MUL_4x	0.0802016	2.81122	0.00493535	0.237827	77.7696	153.365	130.591
DIV	MUL_4x	MUL_6x	0.0656168	3.09579	0.0019629	0.171388	104.948	110.784	97.1406
ALP	DIV	MUL_6x	0.0521698	2.19404	0.0282328	0.117484	120.343	105.113	94.6893
PAL	SUD	EXS	0.0799666	1.89542	0.0580371	0.0529402	131.613	83.8049	71.3942
MUL_4x	DIV	CAM	0.0579478	1.86265	0.0625119	0.036136	132.993	105.003	93.4999
EXS	ALP	CAM	0.106471	1.86246	0.0625381	0.0546266	194.128	103.744	83.7785
DIV	PAL	MUL_6x	0.0743676	1.7267	0.0842218	0.208937	87.2165	117.795	101.487
SUD	DIV	CAM	0.0946804	1.66063	0.0967873	0.058025	99.3422	105.743	87.4514
ALP	DIV	CAM	0.0478923	1.62441	0.104289	0.0304105	139.925	105.208	95.5911
EXS	PAL	CAM	0.0837756	1.56577	0.117402	0.0466867	123.93	107.48	90.8638
EXS	MUL_4x	CAM	0.0928682	1.50011	0.133586	0.0560299	127.227	120.495	100.017
TAU	SUD	MUL_6x	0.0860054	1.48881	0.136537	0.128487	114.992	99.1253	83.425
EXS	SUD	CAM	0.0955	1.48404	0.137799	0.0449916	123.849	92.3868	76.2792
DIF	SUD	MUL_6x	0.0897366	1.46345	0.143345	0.127102	119.832	94.559	78.9857
SUD	PAL	DIV	0.0741913	1.43861	0.150262	0.10028	130.727	77.7891	67.0438
ALP	DIF	DIV	0.0431549	1.38704	0.165429	0.126746	126.735	104.781	96.1112
TAU	DIF	PAL	0.0563608	1.37648	0.168672	0.0299416	200.051	77.0111	68.7934
TAU	DIF	SUD	0.0669223	1.37091	0.170402	0.0368747	196.78	75.2587	65.8176
DIF	DIV	CAM	0.0906916	1.35492	0.175442	0.0525913	146.949	101.659	84.7528
EXS	TAU	CAM	0.0486647	1.33148	0.183031	0.0197846	230.237	77.911	70.6799
DIV	DIF	PAL	0.0648966	1.31433	0.188735	0.0444954	125.681	97.2366	85.3851
TAU	ALP	CAM	0.0619416	1.23899	0.215349	0.0355028	162.059	108.951	96.2409
DIV	PAL	MUL_4x	0.0418972	1.20735	0.227297	0.0964574	86.443	121.558	111.782
SUD	ALP	MUL_6x	0.0519289	1.20128	0.229642	0.10522	95.3643	114.1	102.834
PAL	DIV	CAM	0.0721196	1.13392	0.256827	0.0447363	109.933	105.778	91.5474
EXS	DIF	MUL_4x	0.0344489	1.12515	0.260527	0.0272358	268.54	57.4722	53.6443
TAU	DIF	CAM	0.0451054	1.11417	0.265208	0.0177292	233.31	72.923	66.6285
EXS	DIF	SUD	0.042667	1.08862	0.276322	0.0188648	245.77	58.1503	53.3912
TAU	MUL_4x	CAM	0.059338	1.03005	0.302985	0.0369289	126.215	118.01	104.789
ALP	DIV	SUD	0.0268086	0.856631	0.391649	0.0176789	127.909	87.3084	82.7494
TAU	DIF	DIV	0.0351974	0.834993	0.403722	0.081366	167.014	77.898	72.6009
EXS	TAU	PAL	0.0359581	0.817751	0.4135	0.0192604	197.454	77.9327	72.5226
SUD	PAL	CAM	0.0356352	0.721769	0.470436	0.0160834	154.08	78.5895	73.1811
EXS	TAU	DIV	0.0281308	0.700048	0.483897	0.0606526	163.031	80.0687	75.6872
TAU	PAL	CAM	0.0369811	0.69814	0.485089	0.0207836	124.065	100.893	93.6968
TAU	SUD	CAM	0.0427517	0.666871	0.504854	0.0221124	121.14	94.2332	86.5063
DIF	ALP	CAM	0.0398211	0.649441	0.516053	0.0221982	179.912	101.123	93.3774
EXS	SUD	MUL_4x	0.0351786	0.632623	0.52698	0.049909	112.973	100.79	93.9393
ALP	TAU	DIV	0.0156575	0.618823	0.536033	0.0472921	112.303	108.248	104.91
DIF	MUL_4x	CAM	0.0373572	0.59315	0.553081	0.0237013	125.53	114.818	106.549
SUD	MUL_4x	CAM	0.0313722	0.564668	0.572299	0.0186165	118.056	104.718	98.3471
TAU	EXS	SUD	0.0306069	0.553119	0.580182	0.0178179	190.639	77.0732	72.4953
SUD	ALP	CAM	0.0250488	0.470934	0.637688	0.0153321	106.139	107.352	102.105
DIV	TAU	PAL	0.0191463	0.444631	0.656586	0.0132838	127.024	94.6162	91.0612
TAU	DIF	MUL_4x	0.0152183	0.435195	0.663421	0.0156088	214.403	72.4214	70.2502
MUL_4x	PAL	MUL_6x	0.0167089	0.399056	0.689852	0.0541245	116.927	111.544	107.878
TAU	SUD	MUL_4x	0.0185118	0.346633	0.728867	0.0272743	108.209	100.603	96.9461
DIF	PAL	CAM	0.0189903	0.344536	0.730443	0.0104557	127.412	95.7338	92.1655
PAL	SUD	DIF	0.0172472	0.338945	0.734651	0.0129231	124.014	82.1681	79.3819
EXS	ALP	DIV	0.0081808	0.250996	0.801818	0.022078	140.039	99.2053	97.5953
DIF	SUD	CAM	0.0152466	0.250987	0.801824	0.00744317	122.773	85.0191	82.4655
DIF	SUD	MUL_4x	0.0131993	0.243762	0.807415	0.0189273	113.661	96.6161	94.0988
PAL	ALP	CAM	0.0132834	0.234304	0.814749	0.00876854	111.939	113.91	110.923
PAL	MUL_4x	CAM	0.0148182	0.219976	0.82589	0.00878031	153.375	102.404	99.4131
EXS	TAU	MUL_4x	0.00595171	0.148673	0.881812	0.00640755	207.941	76.0284	75.1288
EXS	DIV	PAL	0.00649182	0.127206	0.898778	0.0046014	124.707	94.9939	93.7685
ALP	MUL_4x	CAM	0.0026553	0.121402	0.903373	0.00148142	171.442	96.6604	96.1484
PAL	SUD	ALP	0.0048665	0.105504	0.915976	0.00675582	149.259	74.7195	73.9958
PAL	SUD	TAU	0.00474772	0.0773216	0.938368	0.00519032	130.064	79.4337	78.683
DIF	TAU	MUL_6x	2.99028e-05	0.000682713	0.999455	3.15785e-05	226.39	66.4948	66.4909

## Sheet: Table S8
Hybridization and Polyploidy shaped the Evolutionary History of a Complex of Cryptic Species in European Woodrushes (Luzula sect. Luzula)
Valentin Heimer, Pau Carnicero, Carolina Carrizo García, Andreas Hilpold, Jasna Dolenc Koce, J. Luis Leal, Mingai Li, Claudio Varotto, Peter Schönswetter, Božo Frajman
Supplementary Table S8. Putative triploid and pentaploid Luzula samples detected in a dataset of 3,462 European accessions of Luzula sect. Luzula. Sampling localities, relative genome size (RGS), coefficients of variation (CV) of sample and standard (Bellis perennis) and the inferred ploidy level are indicated.
Population ID	Individual ID	Country	Latitude	Longitude	Elevation	Date	Species	Ploidy	RGS	CV (sample)	CV (standard)
32922	L_cf_tau_32922_05	Greece	41.1489	23.655	1250	2023-06-12	L. cf. taurica	3	0.3963	1.4538	0.9153
20422	L_cf_alp_20422_01	Austria	47.3421	10.1345	1295	2022-08-04	L. cf. alpina	3	0.3897	2.96	2.7439
21121	L_cf_alp_21121_12	Austria	47.4526	11.7688	2019	2022-08-28	L. cf. alpina	3	0.3879	3.66	2.5651
11241	L_cf_div_11241_08	Austria	47.6859	12.1816	528	2022-05-19	L. cf. divulgata	3	0.3803	1.98	1.6819
20422	L_cf_mul_6x_20422_03	Austria	47.3415	10.1336	1296	2022-08-04	L. cf. multiflora	3	0.3623	1.97	2.0829
21581	L_cf_alp_21581_07	Austria	46.8759	13.4172	1559	2022-08-20	L. cf. alpina	3	0.3601	2.39	2.07
21171	L_cf_mul_6x_21171_02	Austria	47.1829	11.8057	1673	2022-08-03	L. cf. multiflora	5	0.677	2.63	2.38
12082	L_cf_mul_6x_12082_01	Austria	47.5535	14.8765	770	2022-06-23	L. cf. multiflora	5	0.665	1.81	1.2029
20433	L_cf_mul_6x_20433_01	Italy	45.7847	10.1899	1482	2022-07-14	L. cf. multiflora	5	0.6617	4.44	2.69
